# Supplementary material for: High levels of AAV vector integration into CRISPR-induced DNA breaks
Source: Nat Commun. 2019 Sep 30;10:4439. doi: 10.1038/s41467-019-12449-2 (PMC6769011; doi:10.1038/s41467-019-12449-2)
Supplement: Supplementary file 6 — Supplementary Dataset 4 [file 41467_2019_12449_MOESM6_ESM.xlsx]

## Sheet: Cas9 only
Left_element	Left_chr	Left_pos	Left_seq	Right_element	Right_chr	Right_pos	Right_seq	read_count	Gene_region	mouse_gene		Comment	Sequence homologous between genomic and ITR
Virus	chrVirus	44	TCTGCGCGCTCGCTCGCTCACTGAGGCCGCCCGG	mouse	chr6	128408205	TTGGCCACTCCCTCTCTGCTTCTTCATTGCTGCCTTCTGCCCTAGGAATTCCTACCGAGAGTATCTGTGACTCTGAGGCCCTGGTTCCCCATTCTCTCTTATCCCTTCCCAAGTGCACAACCAAGTCACTT	2232	exonic	Nrip2		Real fusion reads	none
mouse	chr4	120210968	ACACACACGCACACACACACACACACACACACACTGTATGACAGGAAGGGAAACCCAAGGCCCAGGATCATGAAGAGACTATCCTTGGTAACTAGGAAGGCCAGCAGAGAGGGAGTGGCCAACTCCA	Virus	chrVirus	2645	CATTAAGAAGGGCATCCTGCAGACAGTGAAGGTGGTGGACGAGCTCGTGAAAGTGATGGGCCGGCACAAGCCCGAGAACATCGTGATCGAAATGGCCAGAGAGAACCAGACCACCCAG	260	intergenic	Edn2(dist=43608)	Foxo6(dist=56110)	Real fusion reads	GCAGAGAGGG (too short)
Virus	chrVirus	4442	GGCCGACGCTAATCTGGACAAAGTGCTGTCCGCCTACAACAAGCACCGGGATAAGCCCATCAGAGAGCAGGCCGAGAATATCATCCACCTGTTTACCCTGACCAATCTGGGAGCCCCTGCCGCCTTCAAGTACTTTGACACCACCATC	mouse	chr15	90464535	CTAAGGATACCAAGAGAAAGGCAAATAATCAAGGCCATGCTTGTGAGGTCCATAAACAAGTTTGAGAGCCACTCAAAGACTCTAT	120	intergenic	Gm36480(dist=96091)	Cpne8(dist=22946)	Questionnable, no ITR present
Virus	chrVirus	4685	TCAGCTGGGAGGCGACAGCCCAAGAAGAAGAGAAAGGTGGAGGCCAGCTAAGAATTCAATAAAAGATCTTTATTTTCATTAGATCTGTGTGTTGGTTTTTTGTGTGCGGCCGCAGGAACCCCTAGTGATGGAGTTGGCCACTCCCTC	mouse	chr11	116965855	CCTGACACTGGCTCAGTGCAGACTTACTGAATGCTAAAGTATGAAGGGGAGAAGCCAGGGGCTTCCCAGTCAGCTCCTCAGGGGCCTAGTGAGAGGTGATGATTTTACAA	81	intronic	Mgat5b		Real fusion reads	CAGAGAGGGAGTGG
Virus	chrVirus	1278	CGGAAACCTGATTGCCCTGCGCCTGGGCCTGACCCACAACTTCAAGAGCAACTTCGACCTGGCCGAGGATGCCAAACTGCAGCTGAGCAAGGACACCTACGACGACGACCTGGACA	mouse	chr8	33433640	CCTCTGTATAGCCCTGGCTGTCCTGGAACCCACTCTGTAGACCAGGCTGGCCTCGAACTCAGAAATCCGCCTTCCCTCTGCCTCAGTGAGCGAGCGAGCGCGCAGAGA	75	intergenic	Purg(dist=16171)	Hmgb1-rs17(dist=50671)	Questionnable, no ITR present
Virus	chrVirus	4689	GAGGCGACAGCCCCAAGAAGAAGAGAAAGGTGGAGGCCAGCTAAGAATTCAATAAAAGATCTTTATTTTCATTAGATCTGTGTGTTGGTTTTTTGTGTGCGGCCGCAGGAACCCCTAGTGATGGAGTTGGCCACTCCCTCTCTG	mouse	chr3	110146103	TGTGTGTGTGTGTGTTCACTTCTAAAGGCAAAAGTAAAGTATGCCCTATATTATTTTCCATGAGGTCAACGGAATAACTCAAGTAAGTTTCTGATTGGCTCTTAGCACATACGAATATGAAAGGATATATTC	64	upstream	Ntng1(dist=2631)		Real fusion reads	none
Virus	chrVirus	4690	AGGCGACAGCCCCAAGAAGAAGAGAAAGGTGGAGGCCAGCTAAGAATTCAATAAAAGATCTTTATTTTCATTAGATCTGTGTGTTGGTTTTTTGTGTGCGGCCGCAGGAACCCCTAGTGATGGAGTTGGCCACTCCCTCTCTGC	mouse	chr6	128408225	TTCTTCATTGCTGCCTTCTGCCCTAGGAATTCCTACCGAGAGTATCTGTGCCTCTGAGGCCCGGGTTCCCCATTCTCTCTTACCCCTTCCCAAGTGCACAACCAAGTCACTTACAGAAAAGGACC	64	exonic	Nrip2		Real fusion reads	none
Virus	chrVirus	2675	ACGACGACAGCCTGACCTTTAAAGAGGACATCCAGAAAGCCCAGGTGTCCGGCCAGGGCGATAGCCTGCACGAGCACATTGCCAATCTGGCCGGCAGCCCCGCCATTAGGAAGGGCATCCTGCAGACAGTGAAG	mouse	chr9	3004219	TTTGACGACTTGAAAAATGACGGAATCACTGAAAAACGTGAAAAATGAGAAATGCACACTGTAGGACCTGTAATATGGCGAGAAAACTGAAAATCACGGAAAATGAGAAATACACATTTTA	63	intergenic	NONE(dist=NONE)	Mir101c(dist=34450)	Real fusion reads	none
Virus	chrVirus	3161	AGAAGCGACAAGAACCGGGGCAAGAGCGACAACGTGCCCTCCGAAGAGGTCGTGAAGAAGATGAAGAACTATTGGCGGCAGCTGCTGAACGCCAAGCTGATTACCCAGAGAAAGTTCGACAATCTGACCAAGGCCGAG	mouse	chrX	74085701	CACACAGGCTGGTCGGGAGGGCGGGGCGTTGCCCGGGCGGCCTCAGTGAGCGAGCGAGCGCGCAGAGAATCACCGACTGCCCATAGAGAGGCCTCCAGTCACCGT	56	upstream	Mecp2(dist=11)		Homology with vector element
mouse	chr9	3004220	GTTTTCTTGCCATATTCCAGGTCCTACAGTGTGCATTTCTCATTTTTCACGTTTTTCAGTGATTCCGTCATTTTTCAAGTCGTCAAA	Virus	chrVirus	32	TGAGGCCGCCCGGGCAAAGCCCGGGCGTCGGGCGACCTTTGGTCGCCCGGCCTCAGTGAGCGAGCGAGCGCGCAGAGA	47	intergenic	NONE(dist=NONE)	Mir101c(dist=34449)	Real fusion reads	none
Virus	chrVirus	3799	CCGTGTGGGATAAGGGCCGGGATTTTGCCACCGTGCGGAAAGTGCTGAGCATGCCCCAAGTGAATATCGTGAAAAAGACCGAGGTGCAGACAGGCGGCTTCAGCAAAGAGTCTAGCCTGCCCAAGAGGAACAGCGA	mouse	chr15	47623858	ATGTAAGTTATGCTGAGGAGTTTGTGGGAACAAAATATCACCCAGTATGGTTCATCCTGATTACCGCCTCAGTGAGCGAGCGAGCGCGCAGAGA	46	intronic	Csmd3		Questionnable, fusion reads
mouse	chr13	107300649	GAATGGAATAAAATCATTGATTTTGTTATGTTTTGTTGCTTTCGCTCACATGTCAGGGACAAAATAAGACATCAAAGACCACAAGTGAGGGAAGGGAGGTGGGCAGAGAGGGAGTGGCCAA	Virus	chrVirus	3717	CCCCAAGTGAATATCGTGAAAAAGACCGAGGTGCAGACAGGCGGCTTCAGCAAAGAGTCTATCCTGCCCAAGAGGAACAGCGATAAGCTGATCGCCAGAAAGAAGGACTGGGACCCTAAGAAGTACGGCGGCTTCGACA	45	intergenic	3830408C21Rik(dist=267131)	AI197445(dist=169173)	Questionnable, no ITR present
mouse	chr7	72319766	ACTGGGGCTATCTAGATGCCTCATTAGCATGGAGAATTCCAGGGTAGCTAGCTGCTTAACAGATTGCCATGGTCCTATCTTTGGGATTTCATGGTTTTGTGTTTCAGATCAGGTGAGG	Virus	chrVirus	92	GCAGAGAGGGAGTGGCCAACTCCACCACTAGGGGTTCCTGCGGCCTCTAGAAAGCTTAGCTGAATGGGGTCCGCCTCTTTTCCCTGCCTAAACAGACA	44	intergenic	Mctp2(dist=13171)	Gm6567(dist=777986)	Real fusion reads	GGCCACTCCCTCTCT
Virus	chrVirus	4691	CCCAAGAAGAAGAGAAAGGTGGAGGCCAGCTAAGAATTCAATAAAAGATCTTTATTTTCATTAGATCTGTGTGTTGGTTTTTTGTGTGCGGCCGCAGGAACCCCTAGTGATGGAGTTGGCCACTCCCTCTCTGCG	mouse	chr19	24836845	TGCTCTGGGAACTCGAGGAAACATAGGACACTTGAAGGAGTCTTACACACTAACATGACAGATGAAGGAGTCTTTTACACTAAAGTGACAGATGAAGGAGTCTTTTACACTAAAGTGACAGAT	43	intronic	Pgm5		Real fusion reads	CGCAGAGAGGGAG
Virus	chrVirus	4761	TCTCTGCGCGCTCGCTCGCTCACTGAGGCCGGGCGACCAAAGGTCGCCCGACGCCCGGGCTTTGCCCGGGCGGCCTCA	mouse	chr9	3004219	TTTGACGACTTGAAAAATGACGGAATCACTGAAAAACGTGAAAAATGAGAAATGCACACTGTAGGACCTGTAATATGGCGAGAAAACTGAAAATCACGGAAAATGAGAAATACACATTTTA	42	intergenic	NONE(dist=NONE)	Mir101c(dist=34450)	Real fusion reads	none
Virus	chrVirus	2603	ATCCGGGACAAGCAGTCCGGCAAGACAATCCTGGATTTCCTGAAGTCCGACGGCTTCGCCAACAGAAACTTCATGCAGCTGATCCACGACGACAGCCTGACCTTTAAAGAGGACATCCAGAAAGCCCAGGTGTCCGGCCAGGGCGAT	mouse	chr3	9396782	TCTGTCATGAGAAAAGCGCAGGTTGTTATCTCTAGAAAACAACCAAACCTGACAAAATAGAATACAGTAAGACGAAGGAAAAGCTGTCAGTAGTACAACTTGGAATTGGAGA	41	upstream	C030034L19Rik(dist=6296)		Real fusion reads	none
Virus	chrVirus	2677	CCAGGGCGATAGCCTGCACGAGCACATTCCCAATCGGGCCGGCAGCCCCGCCATTAAGAAGGGCATCCTGCAGACAGTGAAGGT	mouse	chrX	19469747	TGGCCACTCCCTCTCTGGGTGATGAGCCCAAGGGATGGTTTTGTGTAGGGCCCCTATGCTTGCACACTGGGGATCAGACCTCTACCTTCACCCATGAGGCTTGCTT	39	downstream	Tex13c3(dist=9673)		no fusion reads
Virus	chrVirus	1555	CCCCTGCTGAAAGCTCTCGTGCGGCAGCAGCTGCCTGAGAAGTACAAAGAGATTTTCTTCGACCAGAGCAAGAACGGCTACGCCGGCTACATTGACGGCGGAGCCAGCCA	mouse	chrX	74085798	CGACGCCCTCAATTGGCAGGAGTTCCTGTCTGTTTAGGCAGGCGGCCTCAGTGAGCGAGCGAGCGCGCAGAGAATCACCGACTGCCCATAGAGAGGACTCCA	32	upstream	Mecp2(dist=108)		Homology with vector element
Virus	chrVirus	2604	AGTCCTGGATTTCCTGAAGTCCGACGGCTTCGCCAACAGAAACTTCATGCAGCTGATCCACGACGACAGCCTGACCTTTAAAGAGGACATCCAGAAAGCCCAGGTGTCCGGCCAGGGCGATA	mouse	chr11	53070895	CACTGCCATGTCTTCCATGATTCGATGGCACTCTGTCCCCAGAACTGTAAAAACCCCTTCTCCCTTTAAGTTGCTTTTGTTGGGGTCTTTTATCACAGCAACAGAAACATGAGACAGAT	31	intronic	Fstl4		Real fusion reads	none
mouse	chr13	97873501	CATAGAAAAGAAGTCTGTTTGGGGACATTTTTATGCCCACCATATCACAGACAGTCAACATGTGGAGCCGTGACTGAGGATGAACCACGCATGTGGTCACCGGTCCCTTTAAATTTTCA	Virus	chrVirus	104	TGGCCAACTCCATCACTAGGGGTTCCTGCGGCCTCTAGAAAGCTTAGCTGAATGGGGTCCGCCTCTTTTCCCTGCCTAAACAGACAGGAACTCCTGCCAATTGAGGGCGTC	28	intergenic	Eyelinc18(dist=112538)	Arhgef28(dist=25094)	Real fusion reads
Virus	chrVirus	787	AGAAGATACACCAGACGGAAGAACCGGATCTGCTATCTGCAAGAGATCTTCAGCAACGAGATGGCCAAGGTGGACGACAGCTTCTTCCACAGACTGGAAGAGTCCTTCCTGGTGGAAGAGGATAAGAAGCA	mouse	chr5	55373298	TAAACAAAGTAAATGCTAAGGGCAAAGGAGATAGCTCAGTGAATCAAGGTGCTTGTCATAAAGGCAGTCCACCTGAGTTTCTGGG	27	intergenic	Gm10440(dist=1014756)	NONE(dist=NONE)	Questionnable, no ITR present
Virus	chrVirus	4757	GGCCACTCCCTCTCTGCGCGCTCGCTCGCTCACTGAGGCCGGGCGACCAAAGGTCGCCCGACGCCCGGGCTTTGCCCGGGCGGC	mouse	chrX	74085721	GCGCCCCACCCCTTGCTCTTTGTCGAGAGATCGGAAGAGCGTCGTGTAGGGAAAGAGTGTCTAAAACTATAGAGAGG	22	upstream	Mecp2(dist=31)		Homology with vector element
Virus	chrVirus	1148	CCCTACAACCAGCTGTTCGAGGAAAACCCCATCAACGCCAGCGGCGTGGACGCCAAGGCCATCCTGCCTGCCAGACTGAGCAAGAGCAGACGGCTGGAAAATCTGATCGCCCAGCTGCCCGGCGAGAAG	mouse	chrX	74085704	GCTGCACCTGCGCGCCCGCGCCCCACCCCTTGCTCTTTGTCGAGATTACCCTT	17	upstream	Mecp2(dist=14)		Homology with vector element
Virus	chrVirus	3424	AAGCTGATCCGGGAAGTGAAAGTGATCACCCTGAAGTCCAGGCTGGTGTCCGATTTCCGGAAGGATTTCCGGTTTTACAAAGTGCGCGAGATCAACAACTACCACCACGCCCACGACGCCTACCTGAACGCCGT	mouse	chr16	5997401	TGGTCCTGATTGCATTATTGAATTCTGAAACTCCTTCATATTCCATGGAAAGACTCCAAATGCCAACGGATGCCATCCCAACTCGGCCTCAGTGAGCGAGCGAGCGCGCAGAGA	14	ncRNA_intronic	1700123O21Rik		Real fusion reads	none
mouse	chr7	140800566	AGTGTACTTCATTGGTCTGGGCCAGGATGCTGGGGATGCCTCATTTGCATAAGAAATTCCAGGCGTGTGCTGGGTATGATCGTATAAGGAGAGGAGAAGGTTACAGGAGACGTGCAGGCTTAGA	Virus	chrVirus	103	GTGGCCAACTCCATCACTAGGGGTTCCTGCGGCCTCTAGAAAGCTTAGCTGAATGGGGTCCGCCTCTTTTCCCTGCCTAAACAGACAGG	12	downstream	Zfp941(dist=9111)		Real fusion reads	none
mouse	chrX	74085811	CCTTCATTGGTTGTGGAGCCCAGGCTGGGGCGGAGCCTTAGCGGTGACGCCCTCAATTG	Virus	chrVirus	4693	GCTCGCTCGCTCACTGAGGCCGGGCGACCAAAGGTCGCCCGACGCCCGGGCTTTGCCCGGGCGGCCTCAGTGAGCGAGCGAGCGCGCAG	7	upstream	Mecp2(dist=121)		Homology with vector element
Virus	chrVirus	465	GTCTGCCGTGCGGGGTCCCGGCATCGGTTGCGCGCACCGGTGCCACCATGTACCCATACGATGTTCCAGATTACGCTTCGCCGAAGAAAAAGCGCAAGGTCGAAGCGTCCGACAAGAAGTACA	mouse	chr18	55553168	TAATCTACATATGACAATTATCTTCATGGG	5	intergenic	Zfp608(dist=560577)	Gramd3(dist=847172)	No fusion reads
Virus	chrVirus	153	GCGGCCTCAGTGAGCGAGCGAGCGCGCAGAGAGGGAGTGGCCAACTCCATCACTAGGGGTTCCTGCGGCCTCTAGAAAGCTTAGCTG	mouse	chr14	29655502	GAGCCTCTGGAATCTTGTCATAGCATCCCGAATGAACTAAGACAGCTGAGAAAAGACCATTTTGTGCATGTATTTTTACAAGTGAAGTT	4	intronic	Cacna2d3		Real fusion reads
Virus	chrVirus	3292	CCTGGATAAGGCCGGCTTCATCAAGAGACAGCTGGTGGAAACCCGGCAGATCACAAAGCACGTGGCACAGATCCTGGACTCCCGGATGAACACTAAGTACGACGAGAATGACAA	mouse	chrX	74085829	ACAGACAGGAACTCCTGCCAATTGAGGGCGTCACCGCTAAGGCGGCCTCAGTGAGCGAGCGAGCGCGCAGAGAATCACCGACTG	4	upstream	Mecp2(dist=139)		Homology with vector element
