# Supplementary material for: High levels of AAV vector integration into CRISPR-induced DNA breaks
Source: Nat Commun. 2019 Sep 30;10:4439. doi: 10.1038/s41467-019-12449-2 (PMC6769011; doi:10.1038/s41467-019-12449-2)
Supplement: Supplementary file 7 — Supplementary Dataset 5 [file 41467_2019_12449_MOESM7_ESM.xlsx]

## Sheet: gRNA only
Left_element	Left_chr	Left_pos	Left_seq	Right_element	Right_chr	Right_pos	Right_seq	read_count	Gene_region	mouse_gene		Comment	Sequence homologous between genomic and ITR
mouse	chr12	69159435	ACCTGTAGTCCCAGCTACTCGGGAGGCTGAGGCAGCTACGTCACCCGCCCCGTTCCCACGCCCCGCGCCACGTCACAAACTCAACCCCCTCATTATCATATTGGCTTCAATCCAAAATAAT	Virus	chrVirus	66	ACCTTTGGTCGCCCGGCCTCGGGGAGCGAGCGAGCGAGCAGAGAGGGAGTGGCCAACTCCATCACTAGGGGTTCCTGCGGCCGCACGCGTGAGGGCCT	3947	upstream	Lrr1	Rps29(dist=9379)	no fusion reads
mouse	chr19	24837082	GTGTAAAAGACTCCTTCATCTGTCACTTTAGTGTAAAAGACTCCTTCATCTGTCATGTTAGTGTGTAAGACTCCTTCAAGTGTCCTATGTTTCCTCGAGTTCCCAGAGCACGCAGAGAGGGAGTGGCCA	Virus	chrVirus	4749	CCGGGCGGCCTCAGTGAGCGAGCGAGCGCGCAG	1754	intronic	Pgm5		Real fusion reads	CGCAGAGAGGGAG
mouse	chr12	76110147	TAGTGACTGGAGTCCTCTCTATGGGCAGTCGGTGATTCTCTGCGCGCTCGCTCGCTCACTGAGGCCGCCCGAGTGGGAGGTGGCCCGTTGGTGTACCGCAGCATGGGT	Virus	chrVirus	1810	AGCCGAGACGCTCCTTCCTCTCAAGGGTGATCAGGGCAGCGCTACCGTTGCAGATGCTTCTGCTGCTGCTGCTGCTCCTGGCCTGCCTGCTACCTGCCTCTGAAGATGACTACAGCTGCACCCAGGCCAACAACTTTGCC	391	UTR3	Syne2(NM_001005510:c.*1030>0)		Homology with vector element
Virus	chrVirus	4730	GGCCACTCCCTCTCTGCGCGCTCGCTCGCTCACTGAGGCCGGGCGACCAAAGGTCGC	mouse	chr12	76109976	TCGCTCAGGCCAACAACTTTGCCCGATCCTTCTACCCCATGCTGCGGTACAGATCGGAAGAGCGTCGTGTAGGGAAAGAGTGTCATACTGGGCGGGCTGGTGTG	266	exonic	Syne2		Homology with vector element
mouse	chr12	76109004	TCTATGGGCAGTCGGTGATTCTCTGCGCGCTCGCTCGCTCACTGAGGCCGGGGGCATCCTGCTGTCTGTCTCCTCCTCCTCCTCTCGAGATCTG	Virus	chrVirus	1621	TGAGCACCCAGTCCGCCCTGAGCAAAGACCCCAACGAGAAGCGCGATCACATGGTCCTGCTGGAGTTCGTGACCGCCGCCGGGATCACTC	185	intronic	Syne2		Homology with vector element
Virus	chrVirus	4731	TCTCTGCGCGCTCGCTCGCTCACTGAGGCCGGGCGACCAAAGGTCGCC	mouse	chr12	76108884	AGATCTCGAGAGGAGGAGGAGGAGACAGACAGCAGGAGATCGGAAGAGCGTCGTGTAGGGAAAGAGTGTTTAACTAAGCGATCTAGTGTAGATCTCTGTGGGG	171	exonic	Syne2		Homology with vector element
mouse	chr12	34769980	GAGATCCTTTAAAAAGCTAAAGATAATTTTTAATCATGCTTCCTACAAATACTGCTTATTTGTACATCAGGCAAAGGAGACTGATTCCAAAACACTCTGTACTTTCCCAGTGCAGGCTGGGACTGACAGCGC	Virus	chrVirus	104	CAGAGAGGGAGTGGCCAACTCCATCACTAGGGGTTCCTGCGGCCGCACGCGTGAGGGCCTATTTCCCATGATTCCTTCATATTTGCATATACGATACAAGGCTGTTAGAGAGATAATTGGAATT	130	intronic	Hdac9		Real fusion reads	none
mouse	chr17	30955271	TAAGATTCGGTACCCAGCACGAAGGTCTTGTTTACAGATCGGGAAGGGCAGCAGGGTGGCTTACAGATCAGCGTGGCTCAGACTCACCCTCGGCCACATGTTCTCAAGTACAGAATTACAGAGTAGGGGGT	Virus	chrVirus	92	CGAGCGAGCGCGCAGAGAGGGAGTGGCCAACTCCATCACTAGGGGTTCCTGCGGCCGCACGCGTGAGGGCCTATTTCCCATGATTCCTTCATATTTGCATATACGATACAAGGC	124	intronic	Umodl1		Real fusion reads	none
Virus	chrVirus	2604	TACCCACCTTGGCCTCCCAAATTGCTGGGATTACAGGCGTGAACCACTGCTCCCTTCCCTGTCCTTCTGATTTTGTAGGTAACCACGTGCGGACCGAGCGGCCGCAGGAACCCCTAGTGATGGAGTTGGCCACTCCCTCTCTGC	mouse	chr4	83328474	CACACTCGGTCACGCCCTCCTGCTGTTGTCAGGGCACTTACCACTAATCTACTTCATCTGCTCTTGTGTTCCCTCGCATAAATTCTGTGACCGGCAGCAACACCCACTCCACTATAATGTAAGCTGTAAG	122	upstream	Ttc39b(dist=4285)		Real fusion reads	none
mouse	chr12	76110099	CACCAACACCGCCACGACCCCCCGATTGTCTACACTCTTTCCCTACACGACGCTCTTCCGATCTATCCTTCTACCCCATGCTGCGGTACACCAACGGGCCACCT	Virus	chrVirus	2652	CCGGGCTTTGCCCGGGCGGCCTCAGTGAGCGAGCGAGCGCGCAG	114	UTR3	Syne2(NM_001005510:c.*550>0)		Homology with vector element
mouse	chr12	76109965	TTCGCCTTAGTGACTGGAGTCCTCTCTATGGGCAGTCGGTGATTCTCTGCGCGCTCGCTCGCTCACTGAGGCCGGGCTGGGAGCTGCCGGGGCTGTCGAGGTGTGGCAT	Virus	chrVirus	1895	CCTGCTGCCTGCCTCTGAAGATGACTACAGCTGCACCCAGGCCAACAACTTTGCCCGATCCTTCTACCCCATGCTGCGGTACACCAACGGGCCACCTCCCACCTAGGAATTCGATATCAAGCTTATCGATACCGAGCGCTGCTC	102	exonic	Syne2		Homology with vector element
mouse	chr13	97873408	GGTGGAGCCGTGACTGAGGATGAACCACGCATGTGGTCACCGGTCCCTTTAAATTTTCACAGAGAGGGAGTGGCCAACTCCAGGGAG	Virus	chrVirus	1660	AGCGCGATCACATGGTCCTGCTGGAGTTCGTGACCGCCGCCGGGATCACTCTCGGCATGGACGAGCTGTACAAGTCCGGACTCAGATCTCGAGAGGAGGAGGAGGAGACAGACAGCAGGATGCCCACC	101	intergenic	Eyelinc18(dist=112445)	Arhgef28(dist=25187)	Real fusion reads	none
Virus	chrVirus	2603	CCTCCCAAATTGCTGGGATTACAGGCGTGAACCACTGCTCCCTTCCCTGTCCTTCTGATTTTGTAGGCAACCACGTGCGGACCGAGCGGCCGCAGGAACCCCTAGTGATGGAGTTGGCCACTCCCTCTCTG	mouse	chr7	16017465	TGCTCAGTTTCTAGGTCCATCATACAAAAATACCTTCTGAGGAAGATTCTAGATACTTAGATAGTCTCCCGGGACTGGGGAAAAGGTTTAGTGGATAACGTATTTGATGTCTGATGATCTGAGGTCT	84	intergenic	Bicra(dist=17970)	Zfp541(dist=54380)	Real fusion reads	none
Virus	chrVirus	2654	TCTCTGCGCGCCCCCTCGCTCCCGGAGGCCGGGCGACCAAAGGTCGCCCGACGCCCG	mouse	chr12	76110011	CATGGGGTAGAAGGATCGGGCAAAGTTGTTGGCCTAGATCGGAAGAGCGTCGTGTAGGGAAGGAGGGTGGATAAAAGCGATCTAGGTGGGATCG	71	exonic	Syne2		Homology with vector element
mouse	chr7	72319788	ATTGGCTGAATACTGGGGCTATCTAGATGCCTCATTAGCATGGAGAATTCCAGGGTAGCTAGCTGCTTAACAGATTGCCATGGTCCTATCTTTGGGATTTCATGGTTTTGTGTTTCAGATCAGGTGAGG	Virus	chrVirus	103	GCAGAGAGGGAGTGGCCAACTCCATCACTAGGGGTTCCTGCGGCCGCACGCGTGAGGGCCTATTTCCCATGATTCCTTCATATTTGCATATACGATACAAGGCTGTTAGAGAGATAATTGGAATTAATTTGACTGTAAAC	58	intergenic	Mctp2(dist=13193)	Gm6567(dist=777964)	Real fusion reads	GGCCACTCCCTCTCT
Virus	chrVirus	1129	AAGGTACCGGATCCTCTAGAGTCGACGCCACCATGGTGAGCAAGGGCGAGGAGCTGTTCACCGGGGTGGTGCCCATCCTGGTCGAGCTGGACGGCGACGTAAACGGCCACAAGTTCAGCGTGTCCGGCGAGGGCGAGGGCGATGC	mouse	chr12	76110030	GCCCGTTGGTGTACCGCAGCATGGGGTAGAAGGATCGGGCAAAGTTGTTGGCTTGCCCGGCCTCAGTGAGCGAGCGAGCGCGCAGAGA	45	exonic	Syne2		Homology with vector element
Virus	chrVirus	1923	CCACCTCGACAGCCCCGGCAGCTCCCAGCCGAGACGCTCCTTCCTCTCAAGGGTGATCAGGGCAGCGCTACCGTTGCAGCTGCTTCTGCTGCTGCTGCTGCTCCTGGCCTGCCTGCTACCTGCCTCTGAAGATGACTACA	mouse	chr17	52229754	CTCGAACTCAGAAATCTGCCTACCTCTGCCTCCCAAGTGTTGGGATTAAAGGCATGCGTACTAACAGGAGATTGGGTGAGAAGTTATTTT	35	intergenic	Gm19585(dist=66268)	Gm27217(dist=363227)	Real fusion reads	none
mouse	chr9	63626775	TCCATACACAAAGCAAGTCAGCTAAGGGGGTACAGGACCACAGGTCTCCTGAGCAGGAGTGTTGCTTCCATTGTACTGCGGATGCTTAGCGCAGTAGTTATGAGTGCATGAGAGAGCTGACCACA	Virus	chrVirus	93	GAGCGAGCGCGCAGAGAGGGAGTGGCCAACTCCATCACTAGGGGTTCCTGCGGCCGCACGCGTGAGGGCCTATTTCCCATGATTCCTTCATATTTGC	26	intronic	Aagab		Real fusion reads	none
mouse	chr11	116966067	CGACGCTCTTCCGAACTATCACCTCTCACCAGCCCCCTGAGGAGCTGACTGGGAAGCCCCTGGCTTCTCCCCTCCATACTTTAGCATTCAGTAAGTCTGCACTGAGCCAGTGTCC	Virus	chrVirus	95	GCGAGCGCGCAGAGGGGGAGTGGCCAACTCCATCACTAGGGGTTCCTGCGGCCGCACGCGTGAGGGCCTATTTCCCATGATTCCTTCATATTTGCATATACGATACAAGGCTGTTAGAGAGATAATTGGAATTAAT	24	intronic	Mgat5b		Real fusion reads	CAGAGAGGGAGTGGCC
Virus	chrVirus	4689	GCGGCCGCAGGAACCCCTAGTGATGGAGTTGGCCACTCCCTCTCTG	mouse	chr10	75421485	GCTCTCCCCCTCTGTACCTTTCCCTATCCCCCTCCCTATCCTCGCTCCTTCCCTCCCTCCCTCCTTCTGCTTTCTGCGTGTGGTTGAGATCAGAGATGTGACCTCCAAGATTCCT	17	intronic	Upb1		Real fusion reads	none
Virus	chrVirus	33	GCTGCGCGCTCGCTCGCTCACTG	mouse	chrX	74085843	GGAGATCGGAAGAGCGTCGTGTAGGGAAAGAGTGTATATTAACGCGATTTTCCGTGGATAAACAGGGAGGAAGCCCTGTCAATTGAGAGCATCACCGCTAAGGCTCCGCCCCAGCCTGGGCTCTAC	9	upstream	Mecp2(dist=153)		Homology with vector element
mouse	chr18	61667293	TCTCTGCGCGCTCGCTCGCTCACTGAGGTTGGCCACTCCCTCTCTGCATGGCCGTTGAGGATTGGCAGGGTGGTAGTACATCCCTGGGGGTGGGGGTGGAAGGGTGGTGT	Virus	chrVirus	2205	GAGCAAGGGGCAAGTTGGGAAGACAACCTGTAGGGCCTGCGGGGTCTATTGGGAACCAAGCTGGAGTGCAGTGGCACAATCTTGGCTCACTGCAATCTCCGCCTCCTGGGTT	4	upstream	Carmn(dist=1755)		Homology with vector element
