# Supplementary material for: High levels of AAV vector integration into CRISPR-induced DNA breaks
Source: Nat Commun. 2019 Sep 30;10:4439. doi: 10.1038/s41467-019-12449-2 (PMC6769011; doi:10.1038/s41467-019-12449-2)
Supplement: Supplementary file 8 — Supplementary Dataset 6 [file 41467_2019_12449_MOESM8_ESM.xlsx]

## Sheet: Mecp2
Left_element	Left_chr	Left_pos	Left_seq	Right_element	Right_chr	Right_pos	Right_seq	read_count	Gene_region	mouse_gene		Comment	Sequence homologous between genomic and ITR
mouse	chr13	97873509	AAAAGAAGTCTGTTTGGGGACATTTTTATGCCCACCATATCACAGACAGTCAACATGTGGAGCCGTGACTGAGGATGAACCACGCATGTGGTCACCGGTCCCTTTAAATTTTCACAGAGAGGGAGTGGCCAA	Virus	chrVirus	72	GGTCGCCCGGCCTCAGTGAGCGAGCGAGCGCGCAGAGAGGGAGTGGCCAACTCCATCACTAGGGGTTCCTGCGGCCGCACGCGTGAGGGCCTATTTCCCATGATTCCTTCATATTTGCATATACGA	9120	intergenic	Eyelinc18(dist=112546)	Arhgef28(dist=25086)	Real fusion reads	none
Virus	chrVirus	43	GCTGCGCGCTCGCTCGCTCACTGAGGCCGCCCG	mouse	chr13	97873247	AGTTGGCCACTCCCTCTCTGTGAAAATTTAAAGGGACCGGTGACCACATGCGTGGTTCATCCTCAGTCACGGCTCCACATGTTGACTGTCTGTGATATGGTGGGCATAAAAATGTCCCCAAACAGACTTCTT	5439	intergenic	Eyelinc18(dist=112284)	Arhgef28(dist=25348)	Real fusion reads	none
Virus	chrVirus	47	TCTGCGCGCTCGCTCGCTCACTGAGGCCGCCCGGGCG	mouse	chrX	74037189	GCGGGCTATGCGGCAGGGTGGGCTGAAGGTTGTAGTGGCTCATGCTTGCCTTCTTTGTCCTCCTTCTTGTCTTTCTTCGCCTTCTTAAACTTCAGTGGCTTGTCTCTGAGGCCCTGGAGATCCTGG	3252	exonic	Mecp2		CRISPR target	none
mouse	chr9	63626795	AGGGGGTACAGGACCACAGGTCTCCTGAGCAGGAGTGTTGCTTCCATTGTACTGCGGATGCTTAGCGCAGTAGTTATGAGTGCATGAGAGAGCTGACCACACAGAGAGGGAGTGGCCAACT	Virus	chrVirus	4750	CGGGCGGCCTCAGTGAGCGAGCGAGCGCGCAGC	2570	intronic	Aagab		Real fusion reads	CAGAGAGGGAGTGGCC
mouse	chr4	145796562	ATTCTCTACTTCATGTTCCCTGTGCCTTCCATCCTCTGTGTGTCTGTTCAGTTAGTTTAAATCTGTAACTTCCTGAAGGCTACCTTGTGTATATCTCCCTTTCTGTCTGCCTTTTGTCTCCA	Virus	chrVirus	60	TGGTCGCCCGGCCTCAGTGAGCGAGCGAGCGCGCAGAGAGGGAGTGGCCAACTCCATCACTAGGGGTTCCTGCGGCCTCTAGAAAGCTTAGCTGAATGGGGTCCGCCTCTTTTCCCTGCCTAAACAGACAGGAACTCCT	2009	ncRNA_intronic	Znf41-ps		Real fusion reads	none
Virus	chrVirus	4722	GTGGAGGCCAGCTAAGAATTCAATAAAAGATCTTTATTTTCATTAGATCTGTGTGTTGGTTTTTTGTGTGCGGCCGCAGGAACCCCTAGTGATGGAGTTGGCCACTCCCTCTCTGCGCGCTCGCTCGCTCACTGAGGCCGGGCGACCA	mouse	chr4	145796320	TGGAGACAAAAGGCAGACAGAAAGGGAGATATACACAAGGTAGCCTTCAGGAAGTTACAGATTTAAACTAACTGAACAGACACACAGAGGATGGAAGGCACAGGGAACATGAAGTAGAGAAT	1990	ncRNA_intronic	Znf41-ps		Real fusion reads	none
Virus	chrVirus	2636	GTGAACCACTGCTCCCTTCCCTGTCCTTCTGATTTTGTAGGTAACCACGTGCGGACCGAGCGGCCGCAGGAACCCCTAGTGATGGAGTTGGCCACTCCCTCTCTGCGCGCTCGCTCGCTCACTGAGGCCGGGCGACCA	mouse	chr4	145796320	TGGAGACAAAAGGCAGACAGAAAGGGAGATATACACAAGGTAGCCTTCAGGAAGTTACAGATTTAAACTAACTGAACAGACACACAGAGGATGGAAGGCACAGGGAACATGAAGTAGAGAAT	1978	ncRNA_intronic	Znf41-ps		Real fusion reads	none
mouse	chr19	24836866	TTTAAATGAATAAATAAAATTAAAAGCCCTCCCCCACTGAGTCAGGAGCTTAGCAGCTCTACAGGCAAAGGCCCCTCCCTCTCTGCGCGCTCGCTCGCTCACTGAGGCCG	Virus	chrVirus	4606	CTTTATTTTCATTAGATCTGTGTGTTGGTTTTTTGTGTGCGGCCGCAGGAACCCCTAGTGATGGAGTTGGCCACTCCCTCTCTGCGCGCTCGCTCGCTCACTGAGGCCGGGCGACC	864	intronic	Pgm5		Real fusion reads	CTCCCTCTCTGCG
mouse	chr9	75557342	ATTTTCAGTTAAAAAAATTTGTTTGAGACAGGGTCTCACATACCCTAGACGGACCTCGGATTTACAATGTGGCCAAAGTTAGCCTTGAACTCCCGATCTTCCTGCCTCTGCATCCTGAA	Virus	chrVirus	2483	AATCCTGGATTTCCTGAAGTCCAACGGTTTCGCCAACAGAACCTTCATGCAGCTGATCCACGACGACAGCCTAACCTTTAAAGAGGACATCCAGAAAGCCCAGGTGTCCGGCCAGGGCGATAGCCTGCACGAGCAC	719	intronic	Tmod3		no fusion reads	none
mouse	chr15	77842726	TGACACCCCGCCCCACGAGCTGTGCTCTCAGTCTCATGTCATCCCACCACAAGGACAGATATTAAGTACCATATATGGGAAAAATGCTATTTTACATAATTATGATCCCTGTGGGG	Virus	chrVirus	4739	CGGGCTTTGCCCGGGCGCCCCCAGTGAGCGAGCGAGCGCGCAGC	574	upstream	Myh9(dist=551)		no fusion reads
mouse	chr3	51447660	GCAGACCTACAACCAGCTGTTAACAAGTATCAATATTTTTAAAAAATAATGTACCACTTAAAGATTTTTACTTTTTTCATTTCCCAAGAGTTTTCATTTCTCAGATTCCTAATATTCTCTCATAA	Virus	chrVirus	44	GGCAAAGCCCGGGCGTCGGGCGACCTTTGGTCGCCCGGCCTCAGTGAGCGAGCGAGCGCGCAGAGAGGGAGTGGCCAACTCCATCACTAGGGGTTCCTGCG	503	intronic	Naa15		Real fusion reads	none
Virus	chrVirus	48	CTGCGCGCTCGCTCGCTCACTGAGGCTGCCCGGGCAA	mouse	chrX	74037190	CTGGCTCTGCAGAATGGTGGGCTGAAGGTTGTAGTGGCTCATGCTTGCCTTCTTTGTCCTCCTTCTTGTCTTTCTTCGCCTTCTTAAACTTCAGTGGCTTGTCTCTGAGGCCCTGGAGATCCTGG	334	exonic	Mecp2		CRISPR target
mouse	chrX	74037438	CCAGGATCTCCAGGGCCTCAGAGACAAGCCACTGAAGTTTAAGAAGGCGAAGAAAGACAAGAAGGAGGACAAAGAAGGCAAGCATGAGCCACTACAACCTTCAGCCCACCATTCTGCAGAGCCAG	Virus	chrVirus	4745	TTGCCCCGGCGGCCTCAGTGAGCGAGCGAGCGCGCAGG	258	intronic	Mecp2		CRISPR target
Virus	chrVirus	567	AAATAGCAAGTTAAAATAAGGCTAGTCCGTTATCAACTTGAAAAAGTGGCACCGAGTCGGTGCTTTTTTTCTAGACTGCAGAGGGCCCTGCGTATGAGTGCAAGTGGGTTTTAGGACCAGGATGAGGCGGGG	mouse	chrX	74085692	AGCCTGTGTGCTGCTGCACCTGCGCGCCCGCGCCCCACCCCTTGCTCTTTGTCGAG	145	upstream	Mecp2(dist=2)		Homology with vector element
Virus	chrVirus	2652	TCTCTGCGCGCTCGCTCGCTCACTGAGGCCGCCCGGGCGACCAAAGGTCGCCCGACGCC	mouse	chr3	51447432	TTATGAGAGAATATTAGGAATCTGAGAAATGAAAACTCTTGGGAAATGAAAAAAGTAAAAATCTTTAAGTGGTACATTATTTTTTAAAAATATTGATACTTGTTAACAACTGGTTGTAGGTCTGC	129	intronic	Naa15		Real fusion reads	none
Virus	chrVirus	4738	AAGATCTTTATTTTCATTAGATCTGTGTGTTGGTTTTTTGTGTGCGGCCGCAGGAACCCCTAGTGATGGAGTTGGCCACTCCCTCTCTGCGCGCTCGCTCGCTCACTGAGGCCGGGCGACCAAAGGTCGCCCGACGCC	mouse	chr3	51447432	TTATGAGAGAATATTAGGAATCTGAGAAATGAAAACTCTTGGGAAATGAAAAAAGTAAAAATCTTTAAGTGGTACATTATTTTTTAAAAATATTGATACTTGTTAACAGCTGGTTGTAGGTCTGC	124	intronic	Naa15		Real fusion reads	none
mouse	chr12	76109950	CCCTGATCACCCTTGAGAGGAAGGAGCGTCTCGGCTGGGAGCTGCCGGGGCTGTCGAGGTGG	Virus	chrVirus	2054	GGCATCCCTGTGACCCCTCCCCAGTGCCTCTCCTGGCCCTGGAAGTTGCCACTCCAGTGCCCACCAGCCTTGTCCTAATAAAATTAAGTTGCATCATTTTGTCTGACTAGGTGTCCTTCTATAATATTATGGGGTGGAGGG	112	exonic	Syne2		Homology with vector element
mouse	chr6	128408485	GCTGGAGGTCCTTTTCTGTAAGTGACTTGGTTGTGCACTTGGGAAGGGATAAGAGAGAATGGGGAACCAGGGCCTCAGAGTCACAGATACTCTCGGTAGGAATTCCTAGGGCAGAAGGCAGCAATGAAGAA	Virus	chrVirus	103	GTGGCCAACTCCATCACTGGGGGTTCCTGCGGCCTCTAGAAAGCTTAGCTGAATGGGGTCCGCCTCTTTTCCCTGCCTAAACAGAAAGGACCTCCTGCCAATTGAGGGCGTCACCGCTAAGGCTCCGCCCCAGCCTGGGCTCCACAAC	106	UTR3	Nrip2(NM_021717:c.*4090>0	NM_001162858:c.*650>0)	Real fusion reads	none
Virus	chrVirus	2603	ACAGGCGTGAACCACTGCTCCCTTCCCTGTCCTTCTGATTTTGTAGGTAACCACGTGCGGACCGAGCGGCCGCAGGAAGCCCTAGTGTGGGAGTTGGGCACGCCCTCTCTG	mouse	chr12	30942577	ATGAGTGTGTGTGTGTGTGTGTGTGTGGTCTAGTACACTCTATCAGTACAGCCGGTCCCCCTCTGACAACTGTATGTGGTTTGTAGGGGGCTGTAACTCCAGTGATATAGT	92	intronic	Sh3yl1		Real fusion reads	none
Virus	chrVirus	4347	GAACAGCACAAGCACTACCTGGACGAGATCATCGAGCAGATCAGCGAGTTCTCCAAGAGAGTGATCCTGGCCGACGCTAATCTGGACAAAGTGCTGTCCGCCTGCAACAAGCACCGGGATA	mouse	chr6	147938663	TATACCTGTGACAGTTTGTTAATAAGAGATGGCCAGAATCCTGTCATAGGATGGGACATTCAAC	51	intergenic	1700049E15Rik(dist=236289)	Far2(dist=108753)	Real fusion reads	none
mouse	chrX	74085862	GCTAAGGCTCCGCCCCAGCCTGGGCTCCACAACCAATGAAGGGTAATCTCGACAAAGAGCAAGGGGTGG	Virus	chrVirus	4115	GGGAAACGAACTGGCCCTGCCCTCCAAATATGTGAACTTCCTGTACCTGGCCAGCCACTATGAGAAGCTGAAGGGCTCCCCCGAGGATAATGAGCAGAAACAGCTGTTTGTGGAACAG	30	upstream	Mecp2(dist=172)		Homology with vector element
Virus	chrVirus	4689	GGCGACAGCACCAAGAAGAAGAGAAAGGTGGAGGCCAGCTAAGAATTCAATAAAAGATCTTTATTTTCATTAGATCTGTGTGTTGGTTTTTTGTGTGCGGCCGCAGGAACCCCTAGTGATGGAGTTGGCCACTCCCTCTCTG	mouse	chr13	54836527	TCCCTCCCTCCAATGGATGAGTCTGGGCATCTATCCCAAACTCGGGGCACAGCAGTCCACTCAGGACCTGAACCCCCTCCCCCCCATTCGCCCTCCTCTGACCACACGGGCTG	27	intergenic	Tspan17(dist=39752)	Unc5a(dist=112884)	Real fusion reads	none
mouse	chr8	121396833	AGGGGCAGCCAGCCTCAGGCCGCACCTCAAAGGTACCAGAGCCTGGCCTTGGCCTTTCTCGGCTCCCTGCATCCCACCCTTGGGTGCTGGAGTTGGAAGTCCCTCCGGTTCCCCTTCTTTCCAGG	Virus	chrVirus	4679	CTCCCTCTCTGCGCGCTCGCTCGCTCACTGAGGCCGGGCAACCAAAGGTCGCCC	24	intergenic	Foxl1(dist=266189)	1700018B08Rik(dist=133944)	Real fusion reads	none
mouse	chr9	62766249	ACATGCCTGGCTCCCTAGCTCCACTTTCTCTGTTTAACTCTCCAGTGGAACAGTTCCATTCTCAGAGAAGCCTGCAAGGTTAGAACAGACTAGTAATGGATGCTCAGCTGAGGCCAA	Virus	chrVirus	93	CAGAGAGGGAGTGGCCAACTCCATCACTAGGGGTTCCTGCGGCCTCTAGAAAGCTTAGCTGAATGGGGTCCGCCTCTTTTCCCTGCCTAAACAGACAGGAACTCCTGCCAATTGA	23	intronic	Itga11		Real fusion reads	none
mouse	chr8	121396819	GCCAGCCTCAGGCCGCACCTCAAAGGTACCAGAGCCTGGCCTTGGCCTTTCTCGGCTCCCTGCATCCCACCCTTGGGTGCTGGAGTTGGAAGTCCCTCCGGTTCCCCTTCTTTCCAGG	Virus	chrVirus	2593	GCCAGGGCGATACCCTGCACAAGCACATTGCCAATCTGGCCGGCACCCCCGCCATTAAGAAGGGCATCCTGCAGACAGTGAAGGTGGTGGACGAGCTCGTGAAAGTGCTGGGCCGGCA	20	intergenic	Foxl1(dist=266175)	1700018B08Rik(dist=133958)	Real fusion reads	none
Virus	chrVirus	3557	CCCGGATCAAAAAGTACCCTAAGCTGGAAAGCGAGTTCGTGTACGGCGACTACAAGGTGTACGACGTGCGGAAGATGATCGCCAAGAGCGAGCAGGAAATCGGCAAGGCTACCGCCAAGTAC	mouse	chrX	74085817	CTCTTAGTTCCTGTCTGTTTAGGCAGGGAAAAGAGGCGGACCCCATTCAGCTA	18	upstream	Mecp2(dist=127)		Homology with vector element
Virus	chrVirus	1841	GGCGGCAGGAAGATTTTTACCCATTCCTGAAGGACAACCGGGAAAAGATCGAGAAGATCCTGACCTTCCGCATCCCCTACTACGTGGGCCCTCTGGCCAGGGGAAACAGCAGATGCGCCTGG	mouse	chrX	74085665	CAGACGTCGCGCCCCGCCCTCCCGACCAGCCTGTGTGCTGCTGCACCTGCGCGCC	18	UTR5	Mecp2(NM_010788:c.-57310>0	NM_001081979:c.-790>0)	Homology with vector element
mouse	chr6	128408419	CCCGATCTCTTGGGAAGGGATAAGAGAGAATGGGGAACCAGGGCCACAGAGTCACAGATACTCTCGGTAGGAATTCCTAGGGCAGAAGGCAGCAATGAAGAA	Virus	chrVirus	92	GCAGAGAGGGAGTGGCCAACTCCATCACTAGGGGTTCCTGCGGCCTCTAAAAAGCTGAGCTGAATGGGGTCCGCCTCTTTTCACTGCCTAAACAGACAGGAACTCCTGCCAATTGAGGGCGTCACCGCTAAGGCTCCGCCCCA	12	exonic	Nrip2		Real fusion reads	none
Virus	chrVirus	451	GCGACGTCTGCCGTGCGGGGTCCCGGCATTGGTTGCGCGCACCGGTGCCACCATGTACCCATACGATGTTCCAGATTACGCTTCGCCGAAGAAAGAGCGCAAGGTCGAAGCGTC	mouse	chr6	100200904	TGCTTAGGGCAACTTGGCCTATGGCCAGAATATGGTGGGGAAAAGGATGCTGGAGTCGGG	8	intergenic	Prok2(dist=474512)	Rybp(dist=27661)	No fusion reads
mouse	chr8	48127214	CCACTCCCACCAGCCCCCCCCAGCCCTCAGCCCCCCCCGCCCGCCCCTCAAGCTGGCTCCTGTTCCAGCTCTGCAGCTGCTGTGGCCACTGTCACCTGG	Virus	chrVirus	4680	TCCCTCTCTGCGCGCTCGCTCGCTCACTGAGGCCGGGCG	4	intronic	Dctd		Questionnable, no ITR integration
Virus	chrVirus	2912	ATCGAAGAGGGCATCAAAGAGCTGGGCAGCCAGATCCTGAAAGAACACCCCGAGGAAAACACCCAGCTGCAGAACGAGAAGCTGTACCTGTACTACCTGCAGAATGGGCGGGAT	mouse	chrX	74085754	GGGTAATCTCGACAAAGAGCAAGGGGTGCGTCGGGCGACCTTTGGTCGCCCGGCCTCAGTGAGCGAGCGAGCGCGCAGAGA	3	upstream	Mecp2(dist=64)		Homology with vector element
Virus	chrVirus	2240	TGCATCATTTTGTCTGACTAGGTGTCCTTCTATAATATTATGGGGTGGAGGGGGGTGGTATGGAGCAAGGGGCAAGTTGGGAAGACAACCTGTAGGGC	mouse	chr7	115337251	TAAGAAGGAATGGTTCTGGTCATAAAACAATAGGCCCTGAGGTAGGACAATGAAGCAGAATGG	3	intergenic	A730082K24Rik(dist=353284)	Sox6(dist=133621)	Questionnable, no ITR integration
Virus	chrVirus	262	GGAACTCCTGCCAATTGAGGGCGTCACCGCTACGGCTCCGCCCCAGCCTGGGCTCCACACCCAATGAAGGGTA	mouse	chrX	74085730	CTCTCTCCCACTCTCCCTTGGTGGGGCGCGGGCGCGCAGGTGCAGCAAGATCGGAAGAGG	1	upstream	Mecp2(dist=40)		Homology with vector element
