# Supplementary material for: High levels of AAV vector integration into CRISPR-induced DNA breaks
Source: Nat Commun. 2019 Sep 30;10:4439. doi: 10.1038/s41467-019-12449-2 (PMC6769011; doi:10.1038/s41467-019-12449-2)
Supplement: Supplementary file 9 — Supplementary Dataset 7 [file 41467_2019_12449_MOESM9_ESM.xlsx]

## Sheet: Dnmt3b
Left_element	Left_chr	Left_pos	Left_seq	Right_element	Right_chr	Right_pos	Right_seq	read_count	Gene_region	mouse_gene		Comment	Sequence homologous between genomic and ITR
mouse	chr11	116966100	CAACTCTGTTTGTAAAATCATCACCTCTCACTAGGCCCCTGAGGAGCTGACTGGGAAGCCCCTGGCTTCTCCCCTTCATACTTTAGCATTCAGTAAGTCTGCACTGAGCCAGTGTCAGAGAGGGAGTGG	Virus	chrVirus	67	CCGGCCTCAGTGAGCGAGCGAGCGCGCAGAGAGGGAGTGGCCAACTCCATCACTAGGGGTTCCTGCGGCCTCTAGAAAGCTTAGCTGAATGGGGTCCGCCTCTTTTCCCTGCCTAAACAGACAGGAACTCCTGCCAATTGAGGG	4080	intronic	Mgat5b		Real fusion reads	CAGAGAGGGAGTGG
Virus	chrVirus	234	CGAGCGAGCGCGCAGAGAGGGAGTGGCCTACTGCATCCCTAGGGGTTCCTGCGCCCGCACGCGTGCGGGCCGATTTCCCATGATTCCTTCATATTCGCATATAGGATACACGGCTGTCAGAGCGATAATTGGCATTAATTTGA	mouse	chrX	74085729	CCCCTTGCTCTTTGTCGAGATTACCCTTCATTGGTTGTGTCGCCTCCCAGCTGAGACAGGTCGATCCGTGTCTCGTACAGGCCGGTGATGCTC	1165	upstream	Mecp2(dist=39)		Vector genome
Virus	chrVirus	4727	AGCTAAGAATTCAATAAAAGATCTTTATTTTCATTAGATCTGTGTGTTGGTTTTTTGTGTGCGGCCGCAGGAACCCCTAGTGATGGAGTTGGCCACTCCCTCTCTGCGCGCTCGCTCGCTCACTGAGGCCGGGCGACCAAAGGT	mouse	chr2	153661482	GAGGAGTGCATTATCGTTAATGGGAACTTCAGTGCCCAGTCCTCAGACACGAAGGATGCTCCCTCACCCCCAGTCTTGGAGGCAATCTGCACAGAGCCAGTCTGCACACCAGAGACCAGAGG	812	exonic	Dnmt3b		CRISPR target
Virus	chrVirus	237	GAGGGGGTGGCCAACTCGATCACTGGGGGTTCCTGCGGCCTCTAGAAAGCTTAGCTGAATGGGGTCCGCCTCTTTTCCTTGCCTAAACAGACAGGAACTCCTGCCAATTGAGGGCGTCACCGCTAAGTCTCGGCCCCAGCC	mouse	chrX	74085732	CTTGCTCTTTGTCGAGATTACCCTTCATTGGTTGTGGAGCCCAGGCTGGG	608	upstream	Mecp2(dist=42)		Vector genome
mouse	chr7	72319733	ATTCCAGGGTAGCTAGCTGCTTAACAGATTGCCATGGTCCTATCTTTGGGATTTCATGGTTTTGTGTTTCAGATCAGGTGAGGGCAGAGAGGGAGTGGCCAACTCCAGGGAGAGCGTCGA	Virus	chrVirus	4490	GATCCACCAGAGCATCACCGGCCTGTACGAGACACGGATCGACCTGTCTCAGCTGGGAGGCGACAGCCCCAAGAAGAAGAGAAAGGTGGAGGCCAGCTAAGAATTCAATAAAAGATCTTTATTTTCATTAGATCTGTGTGTTGGTTTT	372	intergenic	Mctp2(dist=13138)	Gm6567(dist=778019)	Real fusion reads	GCAGAGAGGGAGTGGCC
mouse	chr9	3004373	GAAAATCATGGAAAAGGAGAAACATCCACTTGACGACTTGGAAAATGACGAAATCACTAAAAACGTGAAAAATGAGAAATGCACACTGAAGGACCTGTAATATGGCAAGAAAACTGAAAATCACGG	Virus	chrVirus	2636	CAGCCCCGCCATTAAGAGGGCATCCTGCAGACAGTGAAGGTGGTGGACGAGCTCGTGAAAGTGATGGGCCGGCACAAGCCCGAGAACATCGTGATCGAAATGGCCAGAGAGAACCAGACCACCCAG	318	intergenic	NONE(dist=NONE)	Mir101c(dist=34296)	Real fusion reads	none
mouse	chr9	3004373	GAAAATCATGGAAAAGGAGAAACATCCACTTGACGACTTGAAAAATGACGAAATCACTAAAAACGTGAAAAATGAGAAATGCACACTGAAGGACCTGTAATATGGCAAGAAAACTGAAAATCACGG	Virus	chrVirus	4722	AAAGGTCGCCCGACGCCCGGGCTTTGCCCGGGCGGCCTCAGTGAGCGAGCGAGCGCGCAG	298	intergenic	NONE(dist=NONE)	Mir101c(dist=34296)	Real fusion reads	none
Virus	chrVirus	62	CCTGCAGGCAGCTGCGCGCTCGCTCGCTCACTGAGGCCGCCCGGGCGTCGGGCGACCTTTGG	mouse	chr7	72319515	AGTTGGCCACTCCCTCTCTGCCCTCACCTGATCTGAAACACAAAACCATGAAATCCCAAAGATAGGACCATGGCAATCTGTTAAGCAGCTAGCTACCCTGGAATTCTCCATGCTAATGAG	295	intergenic	Mctp2(dist=12920)	Gm6567(dist=778237)	Real fusion reads	GGCCACTCCCTCTCT
mouse	chr7	101709403	CCACACGCACTCACGCATGCTCAGTCAGTCAAGAGAAAAGCGAACCTCAGGGATCTTACACTTCTATCTCGATCACGACTGAG	Virus	chrVirus	4617	TTAGATCTGTGTGTTGGTTTTTTGTGTGCGGCCGCAGGAACCCCTAGTGATGGAGTTGGCTACTCCCTCTCTGCGCGCTCGCTCGCTCACTGAGGCCGGGCGACCAAAGG	236	intronic	Clpb		Real fusion reads	none
mouse	chr11	87500121	AGCCTAGCGGCCAGAATTTGATTCTCAGGACCCACATGGTAGAGGGAAAGAACCTTAAGTTGTCCTCTCTCTCCCTCTCCTTCTCCCTCTCTGCGCGCTCGCTCACTGAGGCC	Virus	chrVirus	2484	GCTGGGATTGCAGGCGTGAACCACTGCTCCCTTCCCTGTCCTTCTGATTTTGTAGGTAACCACGTGCGGACCGAGCGGACGCAGGAACCCCTAGTGATGGAGTTGGCGCGTCCCTCTCTGCGCGCTCGCG	226	intronic	Tex14		Real fusion reads	none
Virus	chrVirus	69	GCTGCGCGCTCGCTCGCTCACTGAGGCCGCCCGAGCAAAGCCCGGGCGTCGGGCGACCT	mouse	chr9	3004121	CTCCGTGATTTTCAGTTTTCTTGCCATATTACAGGTCCTTCAGTGTGCATTTCTCATTTTTCACGTTTTTAGTGATTTCGTCATTTTTCAGGTCGTCAAGTGGATGTTTCTCCTTTTCCATGATTTTC	208	intergenic	NONE(dist=NONE)	Mir101c(dist=34548)	Real fusion reads	none
Virus	chrVirus	269	GTTCCTGCGGCCTCTAGAAAGCTTAGCTGAATGGGGTCCGCCTCTTTTCCCTGCCTAAACAGACAGGAACTCCTGCCAATTGAGGGCGTCACCGCTAAGGCTCCGCCCCAGCCTGGGCTCCACAACCAATGAAGGGTAATCTCGA	mouse	chrY	37767500	GCGAGCGAGCGCGCAGAGAGGGAGTGCGGGGTGGATAAGGATAGACGTGTCCAGGTGTCCACCGTCCGTTCCCCCTGGGAGACGTCCCAGGAGGAACAGGGGAGGATCAGGGAC	149	intergenic	Gm20736(dist=1032198)	Gm20823(dist=190311)	Real fusion reads	none
Virus	chrVirus	2658	CCGACACCCTCACCTTTAAAGAGACCATCCAGAAAGCCCAGGTGTCCGGCCAGGGCGATAGCCTGCCCGAGCACATTGCCAATCTGGCCGGCAGCCCCGCCATTAAGAAGGGCA	mouse	chr13	108630541	ATGAAATCAAAGAGACAGCTAATACTGGAATACTGACTGAAGTAGAAAAATGGTTAGTAGTCCAACTGTTTGTTAGTGGGTTTTTTTTTCTTACATTTATCACTTGTTAATG	111	intergenic	Depdc1b(dist=240984)	Pde4d(dist=23636)	Real fusion reads	none
mouse	chr3	52189513	ATGATGACTACATGTTGCAGTGGCTTGCCAGTGTAAACCACAGACCTTGCTGGCCAGCCGCAAGGACAAACGGTGAACCCTTCAGACCCTGGGGGATTTCAACTTTCAGCACAGAGAAAAGC	Virus	chrVirus	3436	CCCTGATCAAAAAGTACCCTAAGCTGGAAAGCGAGTTCGTGTACGGCGACTACAAGGTTTACGACGTGCGGAAGATGATCGCCAAGAGCGAGCAGGAAATCGGCAAGGCTCCCGCCAAGTACTTCTTCTACAGCAACATCATGAAC	93	intergenic	Maml3(dist=84507)	Foxo1(dist=78824)	Vector genome
mouse	chr5	16551655	ATTATCATTTTCCTGTCCCTTTCCTTCTCTTACTTTTCACCTTTCTCTTCCCAGAGAGTCGTCCTTCTACCTCTCAAGGTTTGTTTTGTTTTGG	Virus	chrVirus	1176	GCCCTGAGCCTGGGCCTGACCCCCAACTTCAAGAGCAACTTCGACCTGGCCGAGGATGCCAAACTGCAGCTGAGCAAGGACACCTACGACGACGACCTGGACAACCTGCTGGCCCAGATCGGCGACCAGTCCGCCGACCTGTTTCT	80	upstream	Hgf(dist=1840)		Vector genome
mouse	chr7	72319794	CTCATTGGCTGAATACTGGGGCTATCTAGATGCCTCATTAGCATGGAGAATTCCAGGGTAGCTAGCTGCTTAACAGATTGCCATGGTCCTATCTTTGGGATTTCATGGTTTTGTGTTTCAGATCAGGTGAGG	Virus	chrVirus	103	GTGGCCAACTCCATCACTAGGGGTTCCTGCGGCCTCTAGAAAGCTTAGCTGAATGGGGTCCGCCTCTTTTCCCTGCCTAAACAGACAGGAACTCCTGCCAATTGAGGGCGTCACCGCTAAGGCTCCGCCCCAGCCTGAGCTCCACAAC	77	intergenic	Mctp2(dist=13199)	Gm6567(dist=777958)	Real fusion reads	GCAGAGAGGGAGTGGCC
mouse	chr19	24837021	ACTCCTTCATCTGTCATGTTAGTGTGTAAGACTCCTTCAAGTGTCCTATGTTTCCTCGAGTTCCCAGAGCACGCAGAGAGGGAGTGGCCAACTCCATCACTAGGGGT	Virus	chrVirus	3946	TCACCATCATGGAAAGAAGCAGCTTCGAGAAGAATCCCATCGACTTTCTGGAAGCCAAGGGCCACAAAGAAGTGAAAAAGGACCTGATCATCAAGCTGCCTAAGTACTCCC	72	intronic	Pgm5		Real fusion reads	CGCAGAGAGGGAG
Virus	chrVirus	360	ATTAGTACAAAATACGTGACGTAGAAAGTAATAATTTCTTGGGTAGTTTGCAGTTCTAAAATTATGTTTTAAAATGGACTATCATATGCTTACCGTAACTTGAAAGTATT	mouse	chr1	117386637	CCAGGTCCCTTGCTGAACAGACTAGAGACCTGACCATAATGGGTGAATCATTGATGGAAATACATCTTAGCCAGTATTGTGTAGGTATGCATTGTTATTTATCCCATTTAAAACTAAAACTT	70	intergenic	Cntnap5a(dist=805963)	Tsn(dist=911877)	Questionnable, no ITR integration
mouse	chr3	86556759	AACTGAACTACTCAGCCATGCCCATTTAAGTGCTGTATCAGAGAGCACTACAGCCAATCACAACACAGCCAATAACAGATTGCCGAGCTGTGTTTGAAAATGAGGACAGTTAGATCAC	Virus	chrVirus	2616	CACATTGCAACTCTGGCCGGCCGCCCCGCCATTAAGAAGGCCATCCTGCAGACAGTGAAGGTGGTGGACGAGCTCGTGAAAGTGATGGGCCGGCACAAGCCCGAGAACATCGTGATCGAAATGGCCAGAGAGAACCAGACC	61	intronic	Lrba		Real fusion reads	none
Virus	chrVirus	4689	GAGGCGACAGCCCCAAGAAGAAGAGAAAGGTGGAGGCCAGCTAAGAATTCAATAAAAGATCTTTATTTTCATTAGATCTGTGTGTTGGTTTTTTGTGTGCGGCTGCAGGAACCCCTAGTGATGGAGTTGGCCACTCCCTCTCTG	mouse	chr13	97873265	TGAAAATTTAAAGGGACCGGTGACCACATGCGTGGTTCATCCTCAGTCACGGCTCCACATGTTGACTGTCTGTGATATGGTGGGCATAAAAATGTCCCCAAACAGACTTCTTTT	61	intergenic	Eyelinc18(dist=112302)	Arhgef28(dist=25330)	Real fusion reads	none
mouse	chrY	43923129	GGTCTCTTGGCCTTCAAAGGGGTCCACCAGGCGTCCCTGATCCTCCCCTGTTCCTCCTGGGACGTCTCCCAGGGTGAACGGACGGTGGACACCTGGACACGTCTATCCTTATCCACCCCG	Virus	chrVirus	4677	CACTCCCTCTCTGCGCGCTCGCTCGCTCACTGAGGCCGGGCCACCAAAGGTCGCCCG	58	intergenic	Gm20871(dist=966775)	Gm20871(dist=29043)	no fusion reads
mouse	chr12	76109949	CTTGAGAGGAAGGAGCGTCTCGGCTGGGAGCTGCCGGGGCTGTCGAGGTGGGGCATCCTGCTGTCTGTCTCT	Virus	chrVirus	2416	ACACCGGCTGGGGCAGGCTGAGCCGGAAGCTGATCAACGGCATCCGGGACAAGCAGTCCGGCAAGACAATCCTGGATTTCCTGAAGTCCGACGGCTTCGCCAACAGAAACTTCATGCAGCTGATCCACGACGACAGCCT	56	exonic	Syne2		Vector genome
mouse	chr13	43810008	ACACACTAAAGTACCAGCCTCATTTTCTTCTGCATGTGCTGTCCTTCTCTTAGAGGCTTGCAAGATGCTTGACGTAGGACAAGCACTCTGGAGTGGCA	Virus	chrVirus	93	CAGAGAGGGAGTGGCCAACTCCATCACTAGGGGTTCCTGCGGCCTCTAGAAAGCTTAGCTGAATGGGGTCCGCCTCTTTTCCCTGCCTAAACAGACAGGAACTCCTGCCAATTGAGGGCGTCACCGCTAAGGCTCCGCCCCAGC	51	downstream	Cd83(dist=6875)		Real fusion reads	none
mouse	chr11	112910270	AGGAGACAGTTCAGCTCATGAGTGTTTAAAATGCAGATTTTCCTGAGTAGAAGACAGGATTTTGTATGGAAAAAAATGCACAGATACAAACACATTCTCCTGCTCCGATCTTTCTCTTTCTTTTTCTCCT	Virus	chrVirus	4679	CTCCCTCTCTGCGCGCTCGCTCGCTCACTGAGGCCGGGCGACCAAAGGTCGCCCGACGCCCGGGCTTTGCCC	48	intergenic	1700012H19Rik(dist=85142)	2610035D17Rik(dist=133636)	Real fusion reads	none
Virus	chrVirus	80	CTGCGCGCTCGCTCGCTCCCGGAGGCCGCCCGGGAAAAGCCCGGGCGTCGGGCGACCTTTGGTCGCCCG	mouse	chr3	86556525	GTGATCTAACTGTCCTCATTTTCAAACACAGCTCGGCAATCTGTTATTGGCTGTGTTGTGATTGGCTGTAGTGCTCTCTGATACAGCACTTAAATGGGCATGGCTGAGTAGTTCAGTT	46	intronic	Lrba		Real fusion reads	none
mouse	chrX	74085887	CTGCCAATTGAGGGCGTCACCGCTAAGGCTCCGCCCCAGCCTGGCCGCCGTACTTCTTAGGGTCCCAGTCCTT	Virus	chrVirus	3989	CTTTCTGGAAGCCAAGGGCTACAAAGAAGTGAAAAAGGACCTGATCATCAAGCTGCCTAAGTACTCCCTGTTCGAGCTGGAAAACGGCCGGAAGAGAATGCTGGCCTCTGCCGGCGAACTGCAGAAGGGAA	35	upstream	Mecp2(dist=197)		Vector genome
mouse	chr3	86556759	AACTGAACTACTCAGCCATGCCCATTTAAGTGCTGTATCAGAGAGCACTACAGCCAATCACAACACAGCCAATAACAGATTGCCGAGCTGTGTTTGAAAATGAGGACAGTTAGATCAC	Virus	chrVirus	4702	CTCACTGAGGCCGGGCGACCAAAGGTCGCCCGACGCCCGGGCTTTGCCCGGGCGGCCTCAGTGAGCGAGCGAGCGCGCAG	30	intronic	Lrba		Real fusion reads	none
Virus	chrVirus	282	GCTGAATGGGGTCCGCCTCTTTTCCCTGCCTAAACAGACAGGAACTCCTGCCAATTGAGGGCGTCACCGCTAAGGCTCCGCCCCAGCCTGGGCTCCACAACCAATGAAGGGTAATCTCGACAAAGAGCAAGGG	mouse	chr12	61720112	TAATTCGTTGAAGAATTGAGTTGGAATTTTGATAGGGATTTCATTGAATCTGTAGATTGCTTTTGGCAAGATAGCCATTTTTACAATGTTGATCCTGCCAGTCCATGAGCATGGGAGATTTTTCCATCTTCT	27	intronic	Lrfn5		Vector genome
Virus	chrVirus	4554	AGCCCCTGCCGCCTTCAAGTACTTTGACACCACCATCGACCGGAAGAGGTACACCAGCACCAAAGAGGTGCTGGACGCCACCCTGATCCACCAGAGCATCACCGGCCTGTACGAGACACGGATCGACCTGTCTCAGCTGGGAGGCGACA	mouse	chrX	74085775	CAACCAATGAAGGGTAATCTCGACAAAGAGCAAGGGGTGGGGCGGAGCCTTAGCGGTGACGCCCTCAATTGGCAGGAGTTCCTGTC	26	upstream	Mecp2(dist=85)		Vector genome
Virus	chrVirus	3288	CCGAACTGGATAAGGCCGGCTTCATCAAGAGACAGCTGGTGGAAACCCGGCAGATCACAAAGCACGTGGCACAGATCCTGGACTCCCGGATGAACACTAAGTACGACGAGAATG	mouse	chrX	138158104	CAGAATTAAAATTTAGATTAATTGATTTGAAACTGCCTCTGAGACAACCACATGGTATAATAGGTATGAAAA	25	intronic	Il1rapl2		Vector genome
mouse	chrX	74085947	TGGCCAACTCCATCACTAGGGGTTGCTCCACCCTCTAACTACCGTTGCTGAATGGGGTCCGCCTCTTTTCCCTGCCTAACCAGACA	Virus	chrVirus	4318	TGCTGTCCGCCTACAACAAGCACCGGGATAAGCCCATCAGAGAGCAGGCCGAGAATATCATCCACCTGTTTACCCTGACCAATCTGGGAGCCCCTGCCGCCTTCAAGTACTTTGACACCACC	22	upstream	Mecp2(dist=257)		Vector genome
mouse	chr12	76110014	CCACTCTTTCCCTACACGACGCTCTTCCGATCTGCAGGTAGCAGGCAGGCCAGGAGCAGCAGCAG	Virus	chrVirus	1772	CAGCAGGATGCCCCACCTCGACAGCCCCGGCAGCTCCCAGCCGAGACGCTCCTTCCTCTCAAGGGTGATTAGGGCAGCGCTACCGTTGCAGCTGCTTCTGCTGCTGCTGCTGCG	18	exonic	Syne2		Vector genome
mouse	chrY	83250197	AGCATGGACTCTTCTGTTTTGGGAATGTACATACAGAAAAAGTGCACACATTTTAATTTTTATGCACATAAATAAATAATAAAAAATATTACAGTTT	Virus	chrVirus	2825	CAGCCAGATCCTGAAAGAACACCCCGTGGAAAACACCCAGCTGCAGAACGAGAAGCTGTACCTGTACTACCTGCAGAATGGGCGGGATGTGTACGTGGACCAGGAACTGGACATCAACCGGCTGTCCGACT	18	intergenic	Gm20736(dist=998783)	Gm20854(dist=539557)	no fusion reads	none
mouse	chr7	72319700	ATACCACTCTTTCCCTACACGACGCTCTTCCGATCTCTGCTTAACAAATTGCCATGGTCCTATCTTTGGGATTTCATGGTTTTGTGTTTCAGATCAGGTGAGG	Virus	chrVirus	92	CGAGCGAGCGCGCAGAGAGGGAGTGGCCGACTCCATCACTAGGGGTTCCTGCGGCCGCGCGCGTGAGGGCCTATGTTCCGTGATTCCTTCATATTTGCATATACGATACACG	16	intergenic	Mctp2(dist=13105)	Gm6567(dist=778052)	Real fusion reads	GCAGAGAGGGAGTGGCC
Virus	chrVirus	4691	CAAGAAGAAGAGAAAGGTGGAGGCCAGCTAAGAATTCAATAAAAGATCTTTATTTTCATTAGATCTGTGTGTTGGTTTTTTGTGTGCGGCCGCAGGAACCCCTAGTGATGGAGTTGGCCACTCCCTCTCTGCG	mouse	chr19	24836845	TGCTCTGGGAACTCGAGGAAACATAGGACACTTGAAGGAGTCTTACACACTAACATGACAGATGAAGGAGTCTTTTACACTAAAGTGACAGATGAAGGAGTCTTTTACACT	14	intronic	Pgm5		Real fusion reads	CGCAGAGAGGGAG
Virus	chrVirus	2604	CGCCCAAATTGCTGGGATTACAGGCGTGAACCACTGCTCCCTTCCCTGTCCTTCTGATTTTGTAGGTAACCACGTGCGGACCGAGCGGCCGCAGGAACCCCTAGTGATGGAGTTGGCCACTCCCTCTCTGC	mouse	chr7	140800566	TCTAAGCCTGCACGTCTCCTGTAACCTTCTCCTCTCCTTATACGATCATACCCAGCACACGCCTGGAATTTCTTATGCAAATGAGGCATCCCCAGCATCCTGGCCCAGACCAAT	13	downstream	Zfp941(dist=9111)		no fusion reads
mouse	chr15	73745150	GAGGAGGGCTGTCTCTCATGACAGGAACAGGAAGAAAAAGATCCAGGAGCCATGGCTGTGGTGTGGTGTGGGAGGCATTGGTGGGA	Virus	chrVirus	2157	AAGAAAATCGAGTGCTTCGACTCCGTGGAAATCTCCGGCGTGGAAGATCGGTTCAACGCCTCCCTGGGCACATACCACGATCTGCTGAAAATTATCAAGGACAAGGACTTCCTGGAC	8	intronic	Ptp4a3		Vector genome
Virus	chrVirus	509	ATTACGCTTCGCCGAAGAAAAAGCGCAAGGTCGAAGCGTCCGACAAGAAGTACAGCATCGGCCTGGACATCGGCACCAACTCTGTGGGCTGGGCCGTG	mouse	chrX	74085768	GAGCCCAGGCTGGGGCGGAGCCTTAGCGGTGACGCCCTCAATTGGCAGGAGTT	8	upstream	Mecp2(dist=78)		Vector genome
Virus	chrVirus	4767	TCTCTGCGCGCTCGCTCGCTCACTGAGGCCGGGCGACCAAAGGTCGCCCGACGCCCGGGCTTTGCCCGGGCGGCCTCAGTGAGC	mouse	chr2	98662371	AAATTTTCCACCTTTTTAAATATTCCTTGCCATATTTTACGTCCTAAAGTGTGTATTTCTCATTTTCCGCGATTTTCAGTT	5	intergenic	Lrrc4c(dist=1030707)	NONE(dist=NONE)	Real fusion reads
mouse	chr11	68095835	CAGGAAGAAGAGTGTGCACACTCCAGAAGTGCGCATTG	Virus	chrVirus	4305	AATCTGGACAAAGTGCTGTCCGCCTACAACAAGCACCGGGATAAGCCCATCAGAGAGCAGGCCGAGAATATCATCCACCTGTTTACCCTGACCAATCTGGGAGCCCCTGCCGC	4	intronic	Stx8		no fusion reads
mouse	chrX	74085836	CCCGCCCCAGCCTGGGCTCCACAACCAATGAAGGGTAATCTCGACAAAGAAA	Virus	chrVirus	4050	TACTCCCTGTTCGAGCTGGAAAACGGCCGGAAGAGAATGCTGGCCTCTGCCGGCGAACTGCAGAAGGGAAACGAACTGGCCCTGCCCTCCAAATATGTG	3	upstream	Mecp2(dist=146)		Vector genome
Virus	chrVirus	3529	CCTACCTGAACGCCGTCGTGGGAACCGCCCTGATCAAAAAGTACCCTAAGCTGGAAAGCGAGTTCGTGTACGGCGACTACAAGGTGTACGACGTGCGGAAGATGATCGCCAAGAGCGAGCA	mouse	chrX	74085808	ATTGGCAGGAGTTCCTGTCTGTTTAGGCAGGGAAAAGAGGCGGACCCCATTCAGCTAAGCT	3	upstream	Mecp2(dist=118)		Vector genome
Virus	chrVirus	733	CGAGGCCACCCGGCTGAAGAGAACCGCCAGAAGAAGATACACCAGACGGAAGAACCGGATCTGCTATCTGCAAGAGATCTTCAGCAACGAGATGGCCAAGGTGGACGA	mouse	chrX	74085818	GTTCCTGTCTGTTTAGGCAGGGAAAAGAGGCGGACCCCATTCAGCTAAGCTTTCTAGAG	3	upstream	Mecp2(dist=128)		Vector genome
mouse	chrX	74085721	GTGCGGGGTCCCGGCATCGGTTGCGCGCACCGGTGCCACCATGTACCCATACGATGTTCC	Virus	chrVirus	2889	TACTACCTGCAGAATGGGCGGGATATGTACGTGGACCAGGAACTGGACATCAACCGGCTGTCCGACTACGATGTGG	2	upstream	Mecp2(dist=31)		Vector genome
