# Supplementary material for: High levels of AAV vector integration into CRISPR-induced DNA breaks
Source: Nat Commun. 2019 Sep 30;10:4439. doi: 10.1038/s41467-019-12449-2 (PMC6769011; doi:10.1038/s41467-019-12449-2)
Supplement: Supplementary file 10 — Supplementary Dataset 8 [file 41467_2019_12449_MOESM10_ESM.xlsx]

## Sheet: APP_1
AAV Ca	Left_chr	Left_pos	Left_seq	Right_element	Right_chr	Right_pos	Right_seq	read_count	Gene_region	mouse_gene		Comment	Sequence homologous between genomic and ITR
mouse	APP_mouse	279469	TGTCGCTATGACAACGCCGCCCACCATGAGTCCAATGATTGCACCTTTGTTTGAACCCACATCTTCTGCAAAGAACACCAATTTTTGATGATGAACTTCATATCCTGAGTCATGTCGGAATTCTGCATCCAG	Virus	chrVirus	68	CGGCCTCAGTGAGCGAGCGAGCGCGCAGAGAGGGAGTGGCCAACTCCATCACTAGGGGTTCCTGCGGCCTCTAGAAAGCTTAGCTGAATGGGGTCCGCCTCTTTTCCCTGCCTAAACAGACAGGAACTCCTGCCAATTGAGGGCGTCAC	18253	intergenic	NONE(dist=NONE)	NONE(dist=NONE)	CRIPSR target
mouse	APP_mouse	279461	CTATGACAACGCCGCCCACCATGAGTCCAATGATTGCACCTTTGTTTGAACCCACATCTTCTGCAAAGAACACCAATTTTTGATGATGAACTTCATATCCTGAGTCATGTCGGAATTCTGCATCCAGAT	Virus	chrVirus	76	GCCCGGCCTCAGTGAGCGAGCGAGCGCGCAGAGAGGGAGTGGCCAACTCCATCACTAGGGGTTCCTGCGGCCGCACGCGTGAGGGCCTATTTCCCATGATTCCTTCATATTTGCATATACGATA	7767	intergenic	NONE(dist=NONE)	NONE(dist=NONE)	CRIPSR target
mouse	APP_mouse	266181	CTGACTCTGTGCCAGCCAACACAGAAAACGAAGTTGAGCCTGTTGATGCCCGCCCTGCTGCCGACCGAGGACTGACCACTCGACCAGGTTCTGGGTTGACAAATATCAAGACAGAGGAGATCTCTGAAGTGA	Virus	chrVirus	75	CGCCCGGCCTCAGTGAGCGAGCGAGCGCGCAGAGAGGGAGTGGCCAACTCCATCACTAGGGGTTCCTGCGGCCGCACGCGTGAGGGCCTATTTCCCATGATTCCTTCATATTTGCATATACGATACAAGGCTGTTAGAGAG	7695	intergenic	NONE(dist=NONE)	NONE(dist=NONE)	CRIPSR target
mouse	APP_mouse	266180	TGACTCAGTGCCAGCCAACACAGAAAACGAAGTTGAGCCTGTTGATGCCCGCCCTGCTGCCGACCGAGGACTGACCACTCGACCAGGTTCTGGGTTGACAAATATCAAGACGGAGGAGATCTCTGAAGTGA	Virus	chrVirus	65	GCCCGGCCTCAGTGAGCGAGCGAGCGCGCAGAGAGGGAGTGGCCAACTCCATCACTAGGGGTTCCTGCGGCCTCTAGAAAGCTTAGCTGAATGGGGTCCGCCTCTTTTCCCTGCCTAAACAGACAGGAACTCCTGCCAATTG	5824	intergenic	NONE(dist=NONE)	NONE(dist=NONE)	CRIPSR target
Virus	chrVirus	147	GCTCACTGAGGCCGCCCGGGCAAAGCCCGGGCGTCGGGCGACCTTTGGTCGCCCGGCCTCAGTGAGCGAGCGAGCGCGCCGGCCTCAGTGAGCGAGCGAGCGCGCAGAGAGGGAGTGGCCAACTCCATCACTAGGGGTTCCTGCGGCC	mouse	chr4	43602893	ACACGAACTGGGTTCCTGAGCGGGAGGCTGGAGCTGTAAGGGAGGAAACAGCGAGAGAAGAAAGGAGACCAAGACAGATTTCTGATCAAGACCCAATGTTTACTAAGTGTCTGTGCTTATAAA	4667	intergenic	Rgp1(dist=15406)	Npr2(dist=29042)	Real fusion reads	none
Virus	chrVirus	4717	AAGGTGGAGGCCAGCTAAGAATTCAATAAAAGATCTTTATTTTCATTAGACCTGTGTGTTGGTTTTTTGTGTGCGGCCGCAGGAACCCCTAGTGATGGAGTTGGCCACTCCCTCTCTGCGCGCTCGCTCGCTCACTGAGGCCGGGC	mouse	APP_mouse	279260	ATCTGGATGCAGAATTCCGACATGACTCAGGATATGAAGTTCATCATCAAAAATTGGTGTTCTTTGCAGAAGATGTGGGTTCAAACAAAGGTGCAATCATTGGACTCATGGTGGGCGGCGTTGTCATAG	4631	intergenic	NONE(dist=NONE)	NONE(dist=NONE)	CRIPSR target
Virus	chrVirus	2631	CCTGTCCTTCTGATTTTGTAGGTAACCACGTGCGGACCGAGCGGCCGCAGGAACCCCTAGTGATGGAGTTGGCCACTCCCTCTCTGCGCGCTCGCTCGCTCACTGAGGCCGGGC	mouse	APP_mouse	279260	ATCTGGATGTAGAATTCCGACATGACTCAGGATATGAAGTTCATCATCAAAAATTGGTGTTCTTTGCAGAAGATGTGGGTTCAAACAAAGGTGCAATCATTGGACTCATGGTGGGCGGCGTTGTCATAG	4590	intergenic	NONE(dist=NONE)	NONE(dist=NONE)	CRIPSR target
Virus	chrVirus	2625	CCAACAGAAACTTCATGCAGCTGATCCACGACGACAGCCTGACCTTTAAAGAGGACATCCAGAAAGCCCAGGTGTCCGGCCAGGGCGATAGCCTGCACGAGCACATTGCCA	mouse	APP_mouse	279260	ATCTGGATGCAGAATTCCGACATGACTCAGGATATGAAGTTCATCATCAAAAATTGGTGTTCTTTGCAGAAGATGTGGGTTCGAACAAAGGTGCAATCATTGGACTCATGGTGGGCGGCGTTGTCATAGCG	4401	intergenic	NONE(dist=NONE)	NONE(dist=NONE)	CRIPSR target
mouse	APP_mouse	266181	CTGACTCTGTGCCAGCCAACACAGAAAACGAAGTTGAGCCTGTTGATGCCCGCCCTGCTGCCGACCGAGGACTGACCACTCGACCAGGTTCTGGGTTGACAAATATCAAGACGGAGGAGATCTCTGAAGTGA	Virus	chrVirus	64	CGCCCGGCCTCAGTGAGCGAGCGAGCGCGCAGAGAGGGAGTGGCCAACTCCATCACTAGGGGTTCCTGCGGCCTCTAGAAAGCTTAGCTGAATGGGGTCCGCCTCTTTTCCCTGCCTAAACAGACAGGAACTCCTGCCAATTGAGGG	4019	intergenic	NONE(dist=NONE)	NONE(dist=NONE)	CRIPSR target
Virus	chrVirus	46	GCTGCGCGCTCGCTCGCTCACTGAGGCCGCCCGGGC	mouse	APP_mouse	279260	TTTATCTGGATGCAGAATTCCGACATGACTCAGGATATGAAGTTCATCATCAAAAATTGGTGTTCTTTGCAGAAGATGTGGGTTCAAACAAAGGTGCAATCATTGGACTCATGGTGGGCGGCGTTGTCATAG	4018	intergenic	NONE(dist=NONE)	NONE(dist=NONE)	CRIPSR target
mouse	APP_mouse	266180	TGACTCTGTGCCAGCCAACACAGAAAACGAAGTTGAGCCTGTTGATGCCCGCCCTGCTGCCGACCGAGGACTGACCACTCGACCAGGTTCTGGGTTGACAAATATCAAGACGGAGGAGATCTCTGAAGTGA	Virus	chrVirus	2664	CAGACAGTGAAGGTGGTGGACGAGCTCGTGAAAGTGATGGGCCGGCACAAGCCCGAGAACATCGTGATCGAAATGGCCAGAGAGAACCAGACCACCCAGAAGGGACAGAAGAACAGCCGCGAGAGAATGAAGCGGAT	3842	intergenic	NONE(dist=NONE)	NONE(dist=NONE)	CRIPSR target
Virus	chrVirus	2626	GACGGCTTCGCCAACAGAAACTTCATGCAGCTGATCCACGACGACAGCCTGACCCTTAAAGAGGACATCCAGAAAGCCCAGGTGTCCGGCCAGGGCGATAGCCTGCACGAGCACATTGCCAA	mouse	chr10	78088635	GACAGCCAGGTTTACTGTGCCTGCCAACTGTTGCAGTAGAACTCAGCACACTCCTGGAGGCACCTGGGTGCTGCCAGTCAGGTTCTACCTCCTGTAGTCAGTATTGCCACAGTGTGCAGGGGAGGGGAGG	3413	downstream	Icosl(dist=9110)		Real fusion reads	none
mouse	APP_mouse	287159	AAGACCAGCCTGGCCAACTTGGCAAAACGCCATCTGTACTAAAAATACAAAAATTAGCCAGGCGTGGTGGCATGCACTTGTAGTCCCAGCTACTCGGGAGGATGAGACAGGAGAATTGCTTGAACCCA	Virus	chrVirus	66	CCCGGCCTCAGTGAGCGAGCGAGCGCGCAGAGAGGGAGTGGCCAACTCCATCACTAGGGGTTCCTGCGGCCTCTAGAAAGCTTAGCTGAATGGGGTCCGCCTCTTTTCCCTGCCTAAACAGACAGGAAC	3382	intergenic	NONE(dist=NONE)	NONE(dist=NONE)	CRIPSR target
Virus	chrVirus	2632	ATTTCCTGAAGTCCGACGGCTTCGCCAACAGAAACTTCATGCAGCTGATCCACGACGACAGCCTGACCTTTAAAGAGGACATCCAGAAAGCCCAGGTGTCCGGCCAGGGCGATAGCCTGCACGAGCACATTGCCAATCTGGC	mouse	APP_mouse	266107	TCACTTCAGAGATCTCCTCCGTCTTGATATTTGTCAACCCAGAACCTGGTCGAGTGGTCAGTCCTCGGTCGGCAGCAGGGCGGGCATCAACAGGCTCAACTTCGTTTTCTGTGTTGGCTGGCACAGAGTCAG	3162	intergenic	NONE(dist=NONE)	NONE(dist=NONE)	CRIPSR target
Virus	chrVirus	4718	GAGGCCAGCTAAGAATTCAATAAAAGATCTTTATTTTCATTAGATCTGTGTGTTGGTTTTTTGTGTGCGGCCGCAGGAACCCCTAGTGATGGAGTTGGCCACTCCCTCTCTGCGCGCTCGCTCGCTCACTGAGGCCGGGCG	mouse	APP_mouse	266107	TCACTTCAGAGATCTCCTCCGTCTTGATATTTGTCAACCCAGAACCTGGTCGAGTGGTCAGTCCTCGGTCGGCAGCAGGGCGGGCATCAACAGGCTCAACTTCGTTTTCTGTGTTGGCTGGCACAGAGTCAG	3075	intergenic	NONE(dist=NONE)	NONE(dist=NONE)	CRIPSR target
Virus	chrVirus	136	CTGCGCGCTCGCTCGCTCACTGAGGCCGCCCGGGCAAAGCCCGGGCGTCGGGCGACCTTTGGTCGCCCGGCCTCAGTGAGCGAGCGAGCGCGCAGAGAGGGAGTGGCCAACTCCATCACTAGGGG	mouse	chr4	43602893	ACACGAACTGGGTTCCTGAGCGGGAGGCTGGAGCTGTAAGGGAGGAAACAGCGAGAGAAGAAAGGAGACCAAGACAGATTTCTGATCAAGACCCAATGTTTACTAAGTGTCTGTGCTTATAAA	2986	intergenic	Rgp1(dist=15406)	Npr2(dist=29042)	Real fusion reads	none
Virus	chrVirus	4720	AAGAATTCAATAAAAGATCTTTATTTTCATTAGATCTGTGTGTTGGTTTTTTGTGTGCGGCCGCAGGAACCCCTAGTGATGGAGTTGGCCACTCCCTCTCTGCGCGCTCGCTCGCTCACTGGGGCCGGGCGAC	mouse	APP_mouse	279260	GATCTGGATGCAGAATTCCGACATGACTCAGGATATGAAGTTCATCATCAAAAATTGGTGTTCTTTGCAGAAGATGTGGGTTCAAACAAAGGTGCAATCATTGGACTCATGGTGGGCGGCGTTGTCATAG	2837	intergenic	NONE(dist=NONE)	NONE(dist=NONE)	CRIPSR target
Virus	chrVirus	170	CCGGCCTCAGTGAGCGAGCGAGCGCGCAGAGAGGGAGTGGCCAACTCCATCACTAGGGGTTCCTGCGGCCGCACGCGTGAGGGCTATTTCCC	mouse	APP_mouse	279260	ATCTGGATGCAGAATTCCGACATGACTCAGGATATGAAGTTCATCATCAAAAATTGGTGTTCTTTGCAGAAGATGTGGGTTCAAACAAAGGTGCAATCATTGGACTCATGGTGGGCGGCGTTGT	2600	intergenic	NONE(dist=NONE)	NONE(dist=NONE)	CRIPSR target
Virus	chrVirus	4716	GAGAAAGGTGGAGGCCAGCTAAGAATTCAATAAAAGATCTTTATTTTCATTAGATCTGTGTGTTGGTTTTTTGTGTGCGGCCGCAGGAACCCCTAGTGATGGAGTTGGCCACTCCCTCTCTGCGCGCTCGCTCGCTCACTGAGGCCGGG	mouse	APP_mouse	287156	TGGGTTCAAGCAATTCTCCTGTCTCATCCTCCCGAGTAGCTGGGACTACAAGTGCATGCCACCACGCCTGGCTAATTTTTGTATTTTTAGTACAGATGGCGTTTTGCCAAGTTGGCCAGGCTGGTCTT	2481	intergenic	NONE(dist=NONE)	NONE(dist=NONE)	CRIPSR target
mouse	chr11	7176500	TTCATTCCTAGTACTTCCATTTAGTTTCGCAATTCCAGGGCCCCTTCTGTGGGCTCCTTGTTCATGGGAAGGAAGTGGTTTGCTAATACTCAATACACATTGTCCTGAGAATGTGAGGCAGAGAGGGAGTG	Virus	chrVirus	2661	CTGCAGACAGTGAAGGTGGTGGACGAGCTCGTGAAAGTGATGGGCCGGCACAAGCCCGAGAACATCGTGATCGAAATGGCCAGAGAGAACCAGACCACCCAGAAGGGACAGAAGAACAGCCGCGAGAGA	2351	UTR3	Adcy1(NM_009622:c.*67850>0)		Real fusion reads	none
mouse	APP_mouse	266173	GTGCCAGCCAACACAGAAAACGAAGTTGAGCCTGTTGATGCCCGCCCTGCTGCCGACCGAGGACTGACCACTCGACCAGGTTCTGGGTTGACAAATATCAAGACGGAGGAGATCTCTGAAGTGA	Virus	chrVirus	54	GGGCGTCGGGCGACCTTTGGTCGCCCGGCCTCAGTGAGCGAGCGAGCGCGCAGAGAGGGAGTGGCCAACTC	1959	intergenic	NONE(dist=NONE)	NONE(dist=NONE)	CRIPSR target
Virus	chrVirus	2639	GAAGTCCGACGGCTTCGCCAACAGAAACTTCATGCAGCTGATCCACGACGACAGCCTGACCTTTAAAGAGGACATCCAGAAAGCCCAGGTGTCCGGCCAGGGCGATAGCCTGCACGAGCACATTGCCAATCTGGCCGGCAGC	mouse	APP_mouse	266107	TCACTTCAGAGATCTCCTCCGTCTTGATATTTGTCAACCCAGAACCTGGTCGAGTGGTCAGTCCTCGGTCGGCAGCAGGGCGGGCATCAACAGGCTCAACTTCGTTTTCTGTGTTGGCTGGCACAGAGTCAG	1937	intergenic	NONE(dist=NONE)	NONE(dist=NONE)	CRIPSR target
mouse	APP_mouse	279461	ATGACAACGCCGCCCACCATGAGTCCAATGATTGCACCTTTGTTTGAACCCACATCTTCTGCAAAGAACACCAATTTTTGATGATGAACTTCATATCCTGAGTCATGTCGGAATTCTGCATCCAGATCGAC	Virus	chrVirus	2657	CATCCTGCAGACAGTGAAGGTGGTGGACGAGCTCGTGAAAGTGATGGGCCGGCACAAGCCCGAGAACATCGTGATCGAAATGGCCAGAGAGAACCAGACCACCCAGAAGGGACAGAAGAACAGCCGCGAGAGAATGAAGCGGATC	1809	intergenic	NONE(dist=NONE)	NONE(dist=NONE)	CRIPSR target
Virus	chrVirus	50	GCTGCGCGCTCGCTCGCTCACTGAGGCCGCCCGGGCAAAG	mouse	APP_mouse	279260	GTCGATCTGGATGCAGAATTCCGACATGACTCAGGATATGAAGTTCATCATCAAAAATTGGTGTTCTTTGCAGAAGATGTGGGTTCAAACAAAGGTGCAATCATTGGACTCATGGTGGGCGGCGTTGTCAT	1755	intergenic	NONE(dist=NONE)	NONE(dist=NONE)	CRIPSR target
mouse	APP_mouse	279461	ATGACAACGCCGCCCACCATGAGTCCAATGATTGCACCTTTGTTTGAACCCACATCTTCTGCAAAGAACACCAATTTTTGATGATGAACTTCATATCCTGAGTCATGTCGGAATTCTGCATCCAGATCGAC	Virus	chrVirus	4743	CTTTGCCCGGGCGGCCTCAGTGAGCGAGCGAGCGCGCAGC	1721	intergenic	NONE(dist=NONE)	NONE(dist=NONE)	CRIPSR target
mouse	chr4	43602893	TTTATAAGCACAGACACTTAGTAAACATTGGGTCTTGATCAGAAATCTGTCTTGGTCTCCTTTCTTCTCTCGCTGTTTCCTCCCTTACAGCTCCAGCCTCCCGCTCAGGAACCCAGTTCGTGT	Virus	chrVirus	4646	GGCCGCAGGAACCCCTAGTGATGGAGTTGGCCACTCCCTCTCTGCGCGCTCGCTCGCTCACTGAGGCCGGGCGACCAAAGGTCGCCCGGCGCCCGGGCTTTGCCCGGGCGGCCTCAGTGAGCGAGCGAGCGCGCAG	1680	intergenic	Rgp1(dist=15406)	Npr2(dist=29042)	Real fusion reads	none
mouse	chr4	43602893	TTTATAAGCACAGACACTTAGTAAACATTGGGTCTTGATCAGAAATCTGTCTTGGTCTCCTTTCTTCTCTCGCTGTTTCCTCCCTTACAGCTCCAGCCTCCCGCTCAGGAACCCAGTTCGTGT	Virus	chrVirus	2560	GGCCGCAGGAACCCCTAGTGATGGAGTTGGCCACTCCCTCTCTGCGCGCTCGCTCGCTCACTGAGGCCGGGCGACCAAAGGTCGCCCGACGCCCGGGCTTTGCCCGGGCGGCCTCAGTGAGCGAGCGAGCGCGCAG	1598	intergenic	Rgp1(dist=15406)	Npr2(dist=29042)	Real fusion reads	none
Virus	chrVirus	2618	CGACGGCTTCGCCAACAGAAACTTCATGCAGCTGATCCACGACGACAGCCTGACCTTTAAAGAGGACATCCAGAAAGCCCAGGTGTCCGGCCAGGGCGATAGCCTGCACGAGCAC	mouse	APP_mouse	273504	TGGATGCAGAATTCCGACATGACTCAGGATATGAAGTTCATCATCAAAAATTGGTGTTCTTTGCAGAAGATGTGGGTTCAAACAAAGGTGCAATCATTGGACAGATCGGAAGAGCGTCGTGTAGGGAAAG	1549	intergenic	NONE(dist=NONE)	NONE(dist=NONE)	CRIPSR target
Virus	chrVirus	166	CGTCGGGCGACCTTTGGTCGCCCGGCCTCAGTGAGCGAGCGAGCGCGCAGAGAGGGAGTGGCCAACTCCATCACTAGGGGTTCCTGCGGCCTCTAGAAAGCTTAGCTGAATGGGGTCCGCC	mouse	chr9	121040822	CGGCCTCAGTGAGCGAGCGAGCGCGCAGAGAGGGATGCGATCGCCTGCAATGTCTGAGCCCCATTCACAGCCATCGTGGGCACCTACTGTGTTGTCTGCTCGATAACGCT	1481	intronic	Ulk4		Real fusion reads	none
Virus	chrVirus	2623	GCAGCTGATCCACGACGACAGCCTGACCTTTAAAGAGGACATCCAGAAAGCCCAGGTGTCCGGCCAGGGCGATAGCCTGCACGAGCACATTGC	mouse	APP_mouse	279260	AATCTGGATGCAGAATTCCGACATGACTCAGGATATGAAGTTCATCATCAAAAATTGGTGTTCTTTGCAGAAGATGTGGGTTCAAACAAAGGTGCAATCATTGGACTCATGGTGGGCGGCGTTGTCATAG	1344	intergenic	NONE(dist=NONE)	NONE(dist=NONE)	CRIPSR target
mouse	chr1	33470164	AGCCTGGACGACATAGACTGTGGCTGCAGGTGCAAACCAGAGGACTTGCAGCACTGAGGAGAGCGGTGAACACAAAGTCCCATCCCTAACTGAGAAGCCATTTGTAACTGATC	Virus	chrVirus	4553	CAGCCCCAAGAAGAAGAGAAAGGTGGAGGCCAGCTAAGAATTCAATAAAAGATCTTTATTTTCATTAGATCTGTGTGTTGGTTTTTTGTGTGCGGCCGCAGGAACCCCTAGTGATGGAGTTGGCCACTCCCTCTCTGCGCGCTC	1203	intronic	Prim2		Questionnable, no ITR present
mouse	APP_mouse	266180	CTGACTCTGTGCCAGCCAACACAGAAAACGAAGTTGAGCCTGTTGATGCCCGCCCTGCTGCCGACCGAGGACTGACCACTCGACCAGGTTCTGGGTTGACAAATATCAAGACGGAGGAGATCTCTGAAGTG	Virus	chrVirus	4724	AGGTCGCCCGACGCCCGGGCTTTGCCCGGGCGGCCTCAGTGAGCGAGCGAGCGCGCAGCTGCCTGCAGG	1185	intergenic	NONE(dist=NONE)	NONE(dist=NONE)	CRIPSR target
Virus	chrVirus	69	CCTGCAGGCAGCTGCGCGCTCGCTCGCTCACTGAGGCCGCCCGGGCAAAGCCCGGGCGTCGGGCGACCT	mouse	APP_mouse	266107	CACTTCAGAGATCTCCTCCGTCTTGATATTTGTCAACCCAGAACCTGGTCGAGTGGTCAGTCCTCGGTCGGCAGCAGGGCGGGCATCAACAGGCTCAACTTC	1104	intergenic	NONE(dist=NONE)	NONE(dist=NONE)	CRIPSR target
Virus	chrVirus	2645	TGAAGTCCGACGGCTTCGCCAACAGAAACTTCATGCAGCTGATCCACGACGACAGCCTGACCTTTAAAGAGGACATCCAGAAAGCCCAGGTGTCCGGCCAGGGCGATAGCCTGCACGAGCACATTGCCAATCTGGCCGGCAGCCCCGCC	mouse	APP_mouse	266107	GGCCACTTCAGAGATCTCCTCCGTCTTGATATTTGTCAACCCAGAACCTGGTCGAGTGGTCAGTCCTCGGTCGGCAGCAGGGCGGGCATCAACAGGCTCAACTTCGTTTTCTGTGTT	938	intergenic	NONE(dist=NONE)	NONE(dist=NONE)	CRIPSR target
mouse	APP_mouse	266180	TGACTCTGTGCCAGCCAACACAGAAAACGAAGTTGAGCCTGTTGATGCCCGCCCTGCTGCCGACCGAGGACTGACCACTCGACCAGGTTCTGGGTTGACAAATATCAAGACGGAGGAGATCTCTGAAGTGA	Virus	chrVirus	2650	AGAAGGGCATCCTGCAGACAGTGAAGGTGGTGGACGAGCTCGTGAAAGTGATGGGCCGGCACAAGCCCGAGAACATCGTGATCGAAATGGCCAGAGAGAACCAGACCACC	800	intergenic	NONE(dist=NONE)	NONE(dist=NONE)	CRIPSR target
mouse	APP_mouse	266180	TGACTCTGTGCCAGCCAACACAGAAAACGAAGTTGAGCCTGTTGATGCCCGCCCTGCTGCCGACCGAGGACTGACCACTCGACCAGGTTCTGGGTTGACAAATATCAAGACGGAGGAGATCTCTGAAGTGA	Virus	chrVirus	4736	GCCCGGGCTTTTGCCCGGGCGGCCTCAGTGAGCGAGCGAGCGCGCAG	792	intergenic	NONE(dist=NONE)	NONE(dist=NONE)	CRIPSR target
mouse	chr11	7176501	ACTTCCATTTAGTTTTGCAATTCCAGGGCCCCTTCTGTGGGCTCCTTGTTCATGGGAAGGAAGTGGTTTGCTAATACTCAATACACATTGTCCTGAGAATGTGAGGCAGAGAGGGAGTGG	Virus	chrVirus	4720	CCAAAGGTCGCCCGACGCCCGGGCTTTGCCCGGGCGTCCTCGGGCGGCCTCAGTGAGCGAGCGAGCGCGCAG	764	UTR3	Adcy1(NM_009622:c.*67860>0)		Real fusion reads	none
mouse	APP_mouse	266169	AGCCAACACAGAAAACGAAGTTGAGCCTGTTGATGCCCGCCCTGCTGCCGACCGAGGACTGACCACTCGACCAGGTTCTGGGTTGACAAATATCAAGACGGAGGAGATCTCTGAAGTGAA	Virus	chrVirus	2648	TAAGAATGGCATCCTGCAGACAGTGAAGGTGGTGGACGAGCTCGTGAAAGTGATGGGCCGGCACAAGCCCGAGAACATCGTGATCGAAATGGCCAGAGAGAACCAGACCACCCAGAAGGGACAG	743	intergenic	NONE(dist=NONE)	NONE(dist=NONE)	CRIPSR target
Virus	chrVirus	57	CTGCGCGCTCGCTCGCTCACTGAGGCCGCCCGGGCAAACGCCCGGGC	mouse	APP_mouse	266107	TCACTTCAGAGATCTCCTCCGTCTTGATATTTGTCAACCCAGAACCTGGTCGAGTGGTCAGTCCTCGGTCGGCAGCAGGGCGGGCATCAACAGGCTCAACTTCGTTTTCTGTGTTGGCTGGCACAGAGTCA	703	intergenic	NONE(dist=NONE)	NONE(dist=NONE)	CRIPSR target
mouse	chr1	107744493	AATCATTAACAAGCCAAAGGACTCATGTGAGGATGCCTCAGTTTCACTTGAGAGGGAAAAGAAAGCAATCACAGGAGGGCGGGCAGAGAGGGAGTGGCCAACTCCATCACT	Virus	chrVirus	4734	ACGCCCGGGCTTTGCCCGGGCGGCCTCAGTGAGCGAGCGAGCGCGCAG	685	intergenic	Serpinb8(dist=135515)	D830032E09Rik(dist=172766)	Real fusion reads	none
Virus	chrVirus	4735	ATCTGTGTGTTGGTTTTTTGTGTGCGGCCGCAGGAACCCCTAGTGATGGAGTTGGCCACTCCCTCTCTGCGCGCTCGCTCGCTCACTGAGGCCGGGCGACCAAAGGTCGCCCGAC	mouse	chr3	142532668	TAGGAGTTGGCCACTCCCTCTCTGCTCCATCCTCTGTGCCTACATTCCTTAAAGACAGGGTAAATTTTGGGTTGAAAGTTTTGTGGGTGGGTTGGTGTCTCTAT	592	intronic	Gbp7		Real fusion reads	GTTGGCCA----CTCCCTCTCTGC (4nt gap)
mouse	APP_mouse	266181	CTGACTCTGTGCCAGCCAACACAGAAAACGAAGTTGAGCCTGTTGATGCCCGCCCTGCTGCCGACCGAGGACTGACCACTCGACCAGGTTCTGGGTTGACAAATATCAAGACGGAGGAGATCTCTGGAGTGA	Virus	chrVirus	2633	CGGCAGCCCCGCCATTAAGAAGGGCATCCTGCAGACAGTGAAGGTGGTGGACGAGCTCGTGAAAGTGATGGGCCGGCACAAGCCCGAGAACATCGTGATCGAAATGGCCAGAGAGAACCAGACCAC	589	intergenic	NONE(dist=NONE)	NONE(dist=NONE)	CRIPSR target
Virus	chrVirus	4734	TTCAATAAAAGATCTTTATTTTCATTAGATCTGTGTGTTGGTTTTTTGTGTGCGGCCGCAGGAACCCCTAGTGATGGAGTTGGCCACTCCCTCTCTGCGCGCTCGCTCGCTCACTGAGGCCGGGCGACCAAAGGTCGCCCGA	mouse	APP_mouse	279260	TCTGGATGCAGAATTCCGACATGACTCAGGATATGAAGTTCATCATCAAAAATTGGTGTTCTTTGCAGAAGATGTGGGTTCAAACAAAGGTGCAATCATTGGACTCATGGTGGGCGGCGTTGT	543	intergenic	NONE(dist=NONE)	NONE(dist=NONE)	CRIPSR target
mouse	chr3	125592664	TTCAGAAACTATAGAGGAAATGTAAAGACACTACCAGGCTGAAAGAAATTTTCAAACTCCAGAGAGAGATGAGCAAGAGAGAGGCATGACAGAGACCAGAGACAGAAG	Virus	chrVirus	2622	GCCAATCGGGCCGGCAGCCCCGCCATTAAGAAGGGCATCCTGCAGACAGTGAAGGTGGTGGACGAGCTCGTGAAAGTGATGGGCCGGCACAAGCCCGAGAACATCGTGATCGAAATGGCCAGAGAGAACCAGACCACCCAGAA	468	intronic	Ndst4		Real fusion reads	none
mouse	chr13	86308067	GGTTTTTGTTTGTTTGCTTGTTTTTTTGAGACAGGGTTTCTCTGTATAGCCCTGGCTGTCCTGGAACTCACTCTGTAGACCAGGCTGGCCTCAAACACAGAAACTTGCCTGCCTTTGCCTCCCAAG	Virus	chrVirus	2483	TGCTGGGATTACAGGCGTGAACCACTGCTCCCTTCCCTGTCCTTCTGATTTTGTAGGTAACCACGTGCGGACCGAGCGGCCGCAGGAACCCCTAGTGATGGAGTTGGCCACTCCCTC	401	intergenic	Cox7c(dist=261272)	NONE(dist=NONE)	No fusion reads
Virus	chrVirus	3321	GGATAAGGCCGGCTTCATCAAGAGACAGCTGGTGGAAACCCGGCAGATCACAAAGCACGTGGCACAGATCCTGGACTCCCGGATGAACACTAAGTACGACGAGAATGACAAGCTGATCCGGGAAGTGAAAGTGATCACCC	mouse	chr7	49389218	AAAGGTCGCCCGACGCCCGGGCAAAGCCCGGGCGTCGGGCGACAGTCTAGGCCGTTGGAGACACAATGGAAAATGATAGTCACTGGAGGAATCTGAGATGCTTGGT	298	intronic	Nav2		Real fusion reads	none
mouse	chr16	66600604	AGGAAATGAGAACAACTGTGTTCATGTATGCAAAAAGCAGGGTGGGGGGACATTTTTTGGGAAATGTCCTGTATATGCTCAGCCCAGAGAGGGAGTGGCCAACTCCAGGGAGAGCGT	Virus	chrVirus	3377	CGAGATCAACAACTACCACCACGCCCACGACGCCTACCTGAACGCCGTCGTGGGAACCGCCCTGATCAAAAAGTACCCTAAGCTGGAAAGCGAGTTCGTGTACGGCGACTACAAGGTGTACGACGTGCGGAAG	276	intergenic	Vgll3(dist=737538)	Cadm2(dist=54812)	Real fusion reads	CAGAGAGGGAGTGGC
mouse	chr11	7176520	TTTAGTTTTGCAATTCCAGGGCCCCTTCTGTGGGCTCCTTGTTCATGGGAAGGAAGTGGTTTGCTAATACTCAATACACATTGTCCTGAGAATGTGAGGCAGAGAGGGAGTGGCCAACTCCAGGGAGAGCGT	Virus	chrVirus	3614	CGAGATCCGGAAGCGGCCTCTGATCGAGACAAACGGCGAAACCGGGGAGATCGTGTGGGATAAGGGCCGGGATTTTGCCACCGTGCGGAAAGTGCCGAGCATGCCCCAAGTGAATATCGTGAAAAAGACCGAGGTGCAGACAG	225	UTR3	Adcy1(NM_009622:c.*68050>0)		Real fusion reads	none
mouse	chr11	87500122	AAGCCTAGCGGCCAGAATTTGATTCTCAGGACCCACATGGTAGAGGGAAAGAACCTTAAGTTGTCCTCTCTCTCCCTCTCCTTCTCCCTCTCTGCGCGCTCGCTCGCTCACTG	Virus	chrVirus	2494	TCCTGAAGTCCGACGGCTTCGCCAACAGAAACTTCATGCAGCTGATCCACGACGACAGCCTGACCTTTAAAGAGGACATCCAGAAAGCCCAGGTGTCCGGCCAGGGCGATAGCCTGCACG	194	intronic	Tex14		Real fusion reads	none
mouse	chr3	125592664	TTCAGAAACTATAGAGGAAATGTAAAGACACTACCAGGCTGAAAGAAATTTTCAAACTCCAGAGAGAGATGAGCAAGAGAGAGGCATGACAGAGACCAGAGACAGAAG	Virus	chrVirus	4708	GAGGCCGGGCGACCAAAGGTCGCCCGACGCCCGGGCTTTGCCCGGGCGGCCTCAGTGAGCGAGCGAGCGCGCAG	182	intronic	Ndst4		Real fusion reads	none
mouse	chrX	74085837	ACGAGACCTAGTACGGTGACTGGAGTCCTCTCTATGGGCAGTCGGTGATTCTCTGCGCGCTCGCTCGCTCACTGAGGGGTGGGGCGCGGGCGCGCAGGTGCAGCA	Virus	chrVirus	374	GCGCACCGGTGCCACCATGTACCCATACGATGTTCCAGATTACGCTTCGCCGAAGAAAAAGCGCAAGGTCGAAGCGTCCGACAAGAAGTACAGCATCGGCCTGGACATCGGC	156	upstream	Mecp2(dist=147)		Homology with vector
Virus	chrVirus	2181	GAGGGAATGAGAAAGCCCGCCTTCCTGAGCGGCGAGCAGAAAAAGGCCATCGTGGACCTGCTGTTCAAGACCAACCGGAAAGTGACCGTGAAGCAGCTGAAAGAGGACTACTTCAAGAAAATCGAGTGCTTCGACTCCG	mouse	chr4	137833382	GTGAGGCAGAGGCAGACAGATATCATGAATTTGAGGCTAACCTGGTCTACAGAGCAAGTTCCAGGACAGACAGCACTACATAAA	146	intergenic	Alpl(dist=36998)	Ece1(dist=28855)	Questionnable, no ITR present
mouse	chr7	128381711	ATTTAGTGTGTTTGTTTGTTTTTGTTTTTTGAGACACTCTGTAGACCAGGCTGGCCTGGAACTCAGAGATCTGCCTGCCTCTGCCACCCAAGTGCTGGCATGTGCCACTATTGCTTGGA	Virus	chrVirus	1577	CAAGCCCATCCTGGAAAAGATGGACGGCACCGAGGAACTGCTCGTGAAGCTGAACAGAGAGGACCTGCTGCGGAAGCAGCGGACCTTCGACAACGGCAGCATCCCCCACCAGATCCACCTGGGAGAGCTGCACGCCATTC	144	intronic	Rgs10		Questionnable, no ITR present
mouse	chrY	7485230	GTTGAAAAAAAAATCCATATTGATCACCTTGCACAAAGCTCAGTTTCAAGTTGAACACGATTATCAACATAAAATAAGATACACTGAATCTAATAGAAGATGAACTCATTGACA	Virus	chrVirus	93	GAGCGAGCGCGCAGAGAGGGAGTGGCCAACTCCATCACTAGGGGTTCCTGCGGCCGCACGCGTGAGGGCCTATTTCCCATGATTCCTTCATATTTGCATATACGATACAAGGCTGTTAGAGAGATAATTGGAATTAAT	137	intergenic	Gm20826(dist=317453)	Gm20826(dist=150986)	No fusion reads
mouse	chr7	38627533	TCTTTTCTCCCCTACATTTGCAAGGTGGGTTAACAGGGGATTTGACACATTTGAGAACTCATATTAAAAGAATGTTTTAAAAAAAAGAAAGTCAAAATATGTTTTTAAAAAATCGAAGTCAAAGACAGAGA	Virus	chrVirus	103	GTGGCCAACTCCATCACTAGGGGTTCCTGCGGCCTCTAGAAAGCTTAGCTGAATGGGGTCCGCCTCTTTTCCCTGCCTAAACAGACAGGAACTCCTGCCAATTGAGGGCGTCACCGCTAAGGCTCCGCCCCAGCCTGGGCTCCACAAC	118	intergenic	Gm5591(dist=99340)	Gm21276(dist=134873)	Real fusion reads	none
mouse	APP_mouse	266168	AGCCAACACAGAAAACGAAGTTGAGCCTGTTGATGCCCGCCCTGCTGCCGACCGAGGACTGACCACTCGACCAGGTTCTGGGTTGACAAATATCAAGACGGAGGAGATCTCTGAAGTGA	Virus	chrVirus	28	TCACTGAGGCCGCCCGGGCAAAGCCCGGGCGTCGGGCGACCTTTGGTCGCCCGGCCTCAGTGAGCGAGCGAGCGCGCAGAGAGGG	115	intergenic	NONE(dist=NONE)	NONE(dist=NONE)	CRIPSR target
mouse	chr12	76109968	TTGAAGCCAATATGATAATGAGGGGGTGCTGATCACCCTTGAGAGGAAGGAGCGTCTCGGCTGGGAGCTGCCGGGGCTGTCG	Virus	chrVirus	1276	CCGCCATGCCCGAAGGCTACGTCCAGGAGCGCACCATCTTCTTCAAGGACGACGGCAACTACAAGACCCGCGCCGAGGTGAGGTTCGAGGGCGACACCCTGGTGAACCGCATCGAGCTGAAGGGCATCGACT	92	exonic	Syne2		Homology with vector
mouse	chr14	73722205	GAGCTGGGTTCTGAACTCCAGCTTGAGTGACTCCTCAAATCCCAGATGCCATCCATCCTCTGTCTAACATCACTCTGAAAGAAAGG	Virus	chrVirus	1791	ATCCCCTACTACGTAGGCCCTCTGGCCAGGGGAAACAGCAGATTCGCCTGGATGACCAGAAAGAGCGAGGAAACCATCACCCCCTGGAACTTCGAGGAAGTGGTGGACAAGGGCGCTTC	58	intergenic	Sucla2(dist=126061)	4933402J15Rik(dist=633322)	Real fusion reads	none
mouse	chr18	38095521	AGGCCAGCCGAGGCAGGAATGTCAGGAATTCCAGGTCCCCTTGGGTTATAGACATCACTATATAAACACAGTGGTCCCTAAAGGAGACCACTCAAACAAAACAACAGCCACAAGCTACCCAGGGAGA	Virus	chrVirus	92	GCAGAGAGGGAGTGGCCAACTCCATCACTAGGGGTTCCTGCGGCCTCTAGAAAGCTTAGCTGAATGGGGTCCGCCTCTTTTCCCTGCCTAAACAGACAGGAACTCCTGCCAATTGAGG	56	intergenic	Arap3(dist=96552)	Pcdh1(dist=101173)	Real fusion reads	none
Virus	chrVirus	37	CCTGCAGGCAGCTGCGCGCTCGCTCGCTCACTGAGGC	mouse	chr10	78088635	GACAGCCAGGTTTACTGTGCCTGCCAACTGTTGCAGTAGAACTCAGCACACTCCTGGAGGCACCTGGGTGCTGCCAGTCAGGTTCTACCTCCTGTAGTCAGTATTGCCACAGTGTGCAGGGGAGGGGAGG	52	downstream	Icosl(dist=9110)		Real fusion reads	none
mouse	chr15	93234480	GGGCGATCTGGCTGCGACATCTGTCACCCCATTGATTGCCAGGGTTGATTCGGCTGATCTGGCTGGCTAGGCGGGTGTCCCCTTCCTCCCTCACCGCTCCATGTGCGTCC	Virus	chrVirus	4679	CTCCCTCTCTGCGCGCTCGCTCGCTCACTGAGGCCGGGCGACCAAAGGTCGCCCGACGCCCGGGCTTTGCCCGGGCGGCCTCAGTGAGCGAGCGAGCGCGCAG	46	downstream	Gxylt1(dist=5250)		Real fusion reads
mouse	chr11	87500174	AGGATTGGTGAAAGGCCTCAGTGGTGAAGGTTCCTGACTCCAAGCCTAGCGGCCAGAATTTGATTCTCAGGACCCACATGGTAGAGGGAAAGAACCTTAAGTTGTCCTCTCTCTCCCTCTCCTT	Virus	chrVirus	2593	CTCCCTCTCTGCGCGCTCGCTCGCTCACTGAGGCCGGGCGACCAAAGGTCGCCCGACGCCCGGGCTTTGCCCGGGCGGCCTCAGTGAG	42	intronic	Tex14		Real fusion reads	none
Virus	chrVirus	4690	GAAGAAGAGAAAGGTGGAGGCCAGCTAAGAATTCAATAAAAGATCTTTATTTTCATTAGATCTGTGTGTTGGTTTTTTGTGTGCGGCCGCAGGAACCCCTAGTGATGGAGTTGGCCACTCCCTCTCTGC	mouse	chr6	128408225	TTCTTCATTGCTGCCTTCTGCCCTAGGAATTCCTACCGAGAGTATCTGTGACTCTGAGGCCCTGGTTCCCCATTCTCTCTTATCCCTTCCCAAGTGCACAACCAAGTCACTTACAGAAAAGGACCTCCAG	40	exonic	Nrip2		Real fusion reads	none
Virus	chrVirus	2603	GCCTCCCAAATTGCTGGGATTACAGGCGTGAACCACTGCTCCCTTCCCTGTCCTTCTGATTTTGTAGGTAACCACGTGCGGACCGAGCGGCCGCAGGAACCCCTAGTGATGGAGTTGGCCACTCCCTCTCTG	mouse	chr9	103123546	ATAAAGGCATCTCCCCACCCTAAGATCTTTCTCTCCTCTGTAGAAACTATCTATTTCTGTGTGCCGACTGCCATCGGTAATTGTTACAATGGCTGGAAACAGTGAACTTTTATGAT	35	intronic	Rab6b		Real fusion reads
Virus	chrVirus	258	ATGGGGTCCGCCTCTTTTCCCTGCCTAAACAGACAGGAACTCCTGCCAATTGAGGGCGTCACCGCTGAGGCTCCGCCCCAGCCTGGGCTCCACAACCAATGAAG	mouse	chrY	37767500	GGGCGGCCTCAGTGAGCGAGCGAGCGCGCAGAGAGGGAGTGCGGGGTGGATAAGGATAGACGTGTCCAGGTGTCCACCGTCCGTTCACCCTGGGAGACGTCCCAGGAGGAAC	27	intergenic	Gm20736(dist=1032198)	Gm20823(dist=190311)	No fusion reads
Virus	chrVirus	4689	CTGGGAGGCGACAGCCCCAAGAAGAAGAGAAAGGTGGAGGCCAGCTAAGAATTCAATAAAAGATCTTTATTTTCATTAGATCTGTGTGTTGGTTTTTTGTGTGCGGCCGCAGGAACCCCTAGTGATGGAGTTGGCCACTCCCTCTCTG	mouse	chr11	116965858	ACACTGGCTCAGTGCAGACTTACTGAATGCTAAAGTATGAAGGGGAGAAGCCAGGGGCTTCCCAGTCAGCTCCTCAGGGGCCTAGTGAGAGGTGATGATTTTACAAACAGAGTTGGGTGCTTAACAATG	27	intronic	Mgat5b		Real fusion reads	CAGAGAGGGAGTGG
Virus	chrVirus	2604	GGCCTCCCAAATTGCTGGGATTACAGGCGTGAACCACTGCTCCCTTCCCTGTCCTTCTGATTTTGTAGGTAACCACGTGCGGACCGAGCGGCCGCAGGAACCCCTAGTGATGGAGTTGGCCACTCCCTCTCTGC	mouse	chr6	128408225	TTCTTCATTGCTGCCTTCTGCCCTAGGAATTCCTACCGAGAGTATCTGTGACTCTGAGGCCCTGGTTCCCCATTCTCTCTTATCCCTTCCCAAGTGCACAACCAAGTCACTTACAGAAAAGGACC	25	exonic	Nrip2		Real fusion reads	none
Virus	chrVirus	2103	CGAGAAGGTGCTGCCCAAGCACAGCCTGCTGTACGAGTACTTCACCGTGTATAACGAGCTGACCAAAGTGAAATACGTGACCGAGGGAATGAGAAAGCCCGCCTTCCTGAGCGGCGAGCAGAAAAAGGCCATCGTGGACCTGC	mouse	chrX	74085730	CCCTTGCTCTTTGTCGAGATTACCCTTCATTGGTTG	19	upstream	Mecp2(dist=40)		Homology with vector
mouse	APP_mouse	206445	GAGCCTGGTCATGCATGCCTGGAATCCCAACAACTCGGGAGGCTGAGGCAGGAGAATCGCTTGAAC	Virus	chrVirus	1711	CCATTCTGCGGCGGCAGGAAGATTTTTACCCATTCCTGAAGGACAACCGGGAAAAGATCGAGAAGATCCTGACCTTCCGCATCCC	6	intergenic	NONE(dist=NONE)	NONE(dist=NONE)	CRIPSR target
mouse	chrX	74085859	CAATTGAGGGCGTCACCGCTAAGGCTCCGCCCCAGCCTGGGCTCCACAA	Virus	chrVirus	1808	CCCTCTGGCCAGGGGAAACAGCAGATTCGCCTGGATGACCAGAAAGAGCGAGGAAACCATCA	6	upstream	Mecp2(dist=169)		Homology with vector
Virus	chrVirus	4691	GAGGCCAGCTCAGAATTCAATAAAAGATCTTTATTTTCATTAGATCTGTGTGTTGGTTTTTTGTGTGCGGCCGCAGGAACCCCTAGTGATGGAGTTGGCCACTCCCTCTCTGCG	mouse	chr9	63626773	TGGTCAGCGCTCTCATGCACTCATAACTACTGCGCTAAGCATCCGCAGTACAATGGAAGCGACACTCCTGCTCAGGAGACCTGTG	5	intronic	Aagab		Real Fusion reads	CAGAGAGGGAGTGGCC
Virus	chrVirus	3431	TCCAAGCTGGTGTCCGATTTCCGGAAGGATTTCCAGTTTTACAAAGTGCGCGAGATCAACAACTACCACCACGCCCACGACGCCTACCTGAACGCCGTCGTGGGA	mouse	chr9	44565617	GAGATAGCCTGCCTTGGAAACAGAGTGGCATCTCTTCTGGGCTTGCTTGAG	4	intergenic	Cxcr5(dist=39196)	Ddx6(dist=39275)	No fusion reads
