# Supplementary material for: High levels of AAV vector integration into CRISPR-induced DNA breaks
Source: Nat Commun. 2019 Sep 30;10:4439. doi: 10.1038/s41467-019-12449-2 (PMC6769011; doi:10.1038/s41467-019-12449-2)
Supplement: Supplementary file 11 — Supplementary Dataset 9 [file 41467_2019_12449_MOESM11_ESM.xlsx]

## Sheet: APP_2
Left_element	Left_chr	Left_pos	Left_seq	Right_element	Right_chr	Right_pos	Right_seq	read_count	Gene_region	mouse_gene		Comment	Sequence homologous between genomic and ITR
mouse	APP_mouse	266181	TGACTCTGTGCCAGCCAACACAGAAAACGAAGTTGAGCCTGTTGATGCCCGCCCTGCTGCCGACCGAGGACTGACCACTCGACCAGGTTCTGGGTTGACAAATATCAAGACGGAGGAGATCTCTGAAGTGAG	Virus	chrVirus	68	CGGCCTCAGTGAGCGAGCGAGCGCGCAGAGAGGGAGTGGCCAACTCCATCACTAGGGGTTCCTGCGGCCTCTAGAAAGCTTAGCTGAATGGGGTCCGCCTCTTTTCCCTGCCTAAACAGACAGGAACTCCTGCCAATTGAGGGCGTCAC	8135	intergenic	NONE(dist=NONE)	NONE(dist=NONE)	CRIPSR target site
mouse	APP_mouse	266172	CTGACTCTGTGCCAGCCAACACAGAAAACGAAGTTGAGCCTGTTGATGCCCGCCCTGCTGCCGACCGAGGACTGACCACTCGACCAGGTTCTGGGTTGACAAATATCAAGACGGAGGAGATCT	Virus	chrVirus	67	CCGGCCTCAGTGAGCGAGCGAGCGCGCAGAGAGGGAGTGGCCAACTCCATCACTAGGGGTTCCTGCGGCCTCTAGAAAGCTTAGCTGAATGGGGTCCGCCTCTTTTCCCTGCCTAAACAGACAGGAACTCCTGCC	2748	intergenic	NONE(dist=NONE)	NONE(dist=NONE)	CRIPSR target site
Virus	chrVirus	138	GGGCGACCTTTGGTCGCCCGGCCTCAGTGAGCGAGCGAGCGCGCAGAGAGGGAGTGGCCAACTCCATCACTAGGGGTT	mouse	APP_mouse	266107	ACTTCAGAGATCTCCTCCGTCTTGATATTTGTCAACCCAGAACCTGGTCGAGTGGTCAGTCCTCGGTCGGCAGCAGGGCGGGCATCAACAGGCTCAACTTCGTTTTCTGTGTTGGCTGGCACAG	2340	intergenic	NONE(dist=NONE)	NONE(dist=NONE)	CRIPSR target site
Virus	chrVirus	4717	CAATAAAAGATCTTTATTTTCATTAGATCTGTGTGTTGGTTTTTTGTGTGCGGCCGCAGGAACCCCTAGTGATGGAGTTGGCCACTCCCTCTCTGCGCGCTCGCTCGCTCACTGAGGCCGGGC	mouse	APP_mouse	279260	TGGATGCAGAATTCCGACATGACTCAGGATATGAAGTTCATCATCAAAAATTGGTGTTCTTTGCAGAAGATGTGGGTTCAAACAAAGGTGCAATCATTGGACTCATGGTGGGCGGCGTTGTCATAGCGACA	2266	intergenic	NONE(dist=NONE)	NONE(dist=NONE)	CRIPSR target site
Virus	chrVirus	2620	ATTACAGGCGTGAACCACTGCTCCCTTCCCTGTCCTTCTGATTTTGTAGGTAACCACGTGCGGACCGAGCGGCCGCAGGAACCCCTAGTGATGGAGTTGGCCACTCCCTCTCTGCGCGCTCGCTCGCTCAC	mouse	APP_mouse	273493	AGAGATCTCCTCCGTCTTGATATTTGTCAACCCAGAACCTGGTCGAGTGGTCAGTCCTCGGTCGGCAGCAGGGAGATCGGAAGAGCGTCGTGTAGGGAAAGAGTGTCTAACTCAGCGATCTAGTGTAGAT	2140	intergenic	NONE(dist=NONE)	NONE(dist=NONE)	CRIPSR target site
Virus	chrVirus	4706	TCTCTGCGCGCTCGCTCGCTCAC	mouse	APP_mouse	279260	ATCTGGATGCAGAATTCCGACATGACTCAGGATATGAAGTTCATCATCAAAAATTGGTGTTCTTTGCAGAAGATGTGGGTTCAAACAAAGGTGCAATCATTGGACTCATGGTGGGCGGCGTTGTCATAG	2035	intergenic	NONE(dist=NONE)	NONE(dist=NONE)	CRIPSR target site
mouse	APP_mouse	279476	GACGATCACTGTCGCTATGACAACGCCGCCCACCATGAGTCCAATGATTGCACCTTTGTTTGAACCCACATCTTCTGCAAAGAACACCAATTTTTGATGATGAACTTCATATCCTGAGTCATGTCGGAAT	Virus	chrVirus	73	TCAGTGAGCGAGCGAGCGCGCAGAGAGGGAGTGGCCAACTCCATCACTAGGGGTTCCTGCGGCCTCTAGAAAGCTTAGCTGAATGGGGTCCGCCTCTTTTCCCTGCCTAAAC	1845	intergenic	NONE(dist=NONE)	NONE(dist=NONE)	CRIPSR target site
Virus	chrVirus	4712	CCACTCCCTCTCTGCGCGCTCGCTCGCTCACTGAGGC	mouse	APP_mouse	279260	TGCATCTGGATGCAGAATTCCGACATGACTCAGGATATGAAGTTCATCATCAAAAATTGGTGTTCTTTGCAGAAGATGTGGGTTCAAACAAAGGTGCAATCATTGGACTCATGGTGGGCGGCGT	1682	intergenic	NONE(dist=NONE)	NONE(dist=NONE)	CRIPSR target site
Virus	chrVirus	2635	TTCCACGACGACAGCCTGACCTTTAAAGAGGACAGCCAGAAAGCCCAGTTGTCCGGCCAGTGCGATAGCCGGCACGATCACATTGCCAATCTGGCCGG	mouse	APP_mouse	279260	TTTATCTGGATGCAGAATTCCGACATGACTCAGGATATGAAGTTCATCATCAAAAATTGGTGTTCTTTGCAGAAGATGTGGGTTCAAACAAAGGTGCAATCATTGGACTCATGGTGGGCGGCGTTGTCATA	1649	intergenic	NONE(dist=NONE)	NONE(dist=NONE)	CRIPSR target site
Virus	chrVirus	4721	ATCTTTATTTTCATTAGATCTGTGTGTTGGTTTTTTGTGTGCGGCCGCAGGAACCCCTAGTGATGGAGTTGGCCACTCCCTCTCTGCGCGCTCGCTCGCTCACTGAGGCCGGGCGACC	mouse	APP_mouse	266107	GTCACTTCAGAGATCTCCTCCGTCTTGATATTTGTCAACCCAGAACCTGGTCGAGTGGTCAGTCCTCGGTCGGCAGCAGGGCGGGCATCAACAGGCTCAACTTCGTTTTCTGTGTTGGCTGGCACAGAGTC	1582	intergenic	NONE(dist=NONE)	NONE(dist=NONE)	CRIPSR target site
mouse	APP_mouse	266181	ACTCTGTGCCAGCCAACACAGAAAACGAAGTTGAGCCTGTTGATGCCCGCCCTGCTGCCGACCGAGGACTGACCACTCGACCAGGTTCTGGGTTGACAAATATCAAGACGGAGGAGATCTCTGAAGTGAGGC	Virus	chrVirus	64	CGCCCGGCCTCAGTGAGCGAGCGAGCGCGCAGAGAGGGAGTGGCCAACTCCATCACTAGGGGTTCCTGCGGCCTCTAGAAAGCTTAGCTGAATGGGGTCCGCCT	1519	intergenic	NONE(dist=NONE)	NONE(dist=NONE)	CRIPSR target site
Virus	chrVirus	42	GCTGCGCGCTCGCTCGCTCACTGAGGCCGCCC	mouse	APP_mouse	266107	CACTTCAGAGATCTCCTCCGTCTTGATATTTGTCAACCCAGAACCTGGTCGAGTGGTCAGTCCTCGGTCGGCAGCAGGGCGGGCATCAACAGGCTCAACTTCGTTTTCTGTGTTGGCTGGCACAGAGTCA	1302	intergenic	NONE(dist=NONE)	NONE(dist=NONE)	CRIPSR target site
mouse	APP_mouse	266179	GACTCTGTGCCAGCCAACACAGAAAACGAAGTTGAGCCTGTTGATGCCCGCCCTGCTGCCGACCGAGGACTGACCACTCGACCAGGTTCTGGGTTGACAAATATCAAGACGGAGGAGATCTCTGAAGTGA	Virus	chrVirus	62	GGCGACCTTTGGTCGCCCGGCCTCAGTGAGCGAGCGAGCGCGCAGAGAGGGAGTGGCCA	1162	intergenic	NONE(dist=NONE)	NONE(dist=NONE)	CRIPSR target site
Virus	chrVirus	48	GCTGCGCGCTCGCTCGCTCACTGAGGCCGCCCGGGCAA	mouse	APP_mouse	266107	CTCACTTCAGAGATCTCCTCCGTCTTGATATTTGTCAACCCAGAACCTGGTCGAGTGGTCAGTCCTCGGTCGGCAGCAGGGCGGGCATCAACAGGCTCAACTTCGTTTTCTGTGTTGGCTGGCACAGAGT	1097	intergenic	NONE(dist=NONE)	NONE(dist=NONE)	CRIPSR target site
Virus	chrVirus	195	CCGGCCTCAGTGAGCGAGCGAGCGCGCAGAGAGGGAGTGGCCAACTCCATCACTAGGGGTTCCTGCGGCCGCACGCGTGAGGGCCTATTTCCCATGATTCCTTCATATTTGCATATAC	mouse	chr16	60852664	AGCATTTGAAATGTAAATGAAGAAAATATCTAATGAAAATTACCAAAAAATGTAAATTTAAAATACATTTGCTTGCTGTCCTGGTATTTACCAGCACACCTGCCTCTTATATCTTCGTTCTGCCTTTCC	1034	intergenic	Epha6(dist=247133)	Nsun3(dist=1882188)	Homology to vector element
Virus	chrVirus	50	TCTGCGCGCTCGCTCGCTCACTGAGGCCGCCCGGGCAAAG	mouse	APP_mouse	266107	TCACTTCAGAGATCTCCTCCGTCTTGATATTTGTCAACCCAGAACCTGGTCGAGTGGTCAGTCCTCGGTCGGCAGCAGGGCGGGCATCAACAGGCTCAACTTCGTTTTCTGTGTTGGCTGGCACAGAGT	1024	intergenic	NONE(dist=NONE)	NONE(dist=NONE)	CRIPSR target site
mouse	APP_mouse	266178	ACTCTGTGCCAGCCAACACAGAAAACGAAGTTGAGCCTGTTGATGCCCGCCCTGCTGCCGACCGAGGACTGACCACTCGACCAGGTTCTGGGTTGACAAATATCAAGACGGAGGAGATCTCTGAAGTGA	Virus	chrVirus	2660	CCTGCAGACAGTGAAGGTGGTGGACGAGCTCGTGAAAGTGATGGGCCGGCACAAGCCCGAGAACATCGTGATCGAAATGGCCAGAGAGAACCAGACCACCCAGAA	1004	intergenic	NONE(dist=NONE)	NONE(dist=NONE)	CRIPSR target site
mouse	APP_mouse	279461	CTATGACAACGCCGCCCACCATGAGTCCAATGATTGCACCTTTGTTTGAACCCACATCTTCTACAAAGAACACCAATTTTTGATGATGAACTTCATATCCTGAGTCATGTCGGAATTCTGCATCCAGAT	Virus	chrVirus	2654	GGGCATCCTGCAGACAGTGCAGGTGGTGGACGAGCTCGTGAAAGTGATGGGCCGGCACAAGCCCGAGAACATCGTGATCGAAATGGCCAGAGAGAACCAGACCACCCAGAAGGGACAGAAGAACAGC	989	intergenic	NONE(dist=NONE)	NONE(dist=NONE)	CRIPSR target site
mouse	APP_mouse	266178	ACTCTGTGCCAGCCAACACAGAAAACGAAGTTGAGCCTGTTGATGCCCGCCCTGCTGCCGACCGAGGACTGACCACTCGACCAGGTTCTGGGTTGACAAATATCAAGACGGAGGAGATCTCTGAAGTGA	Virus	chrVirus	4746	TGCCCGGGCGGCCTCAGTGAGCGAGCGAGCGCGCAGC	964	intergenic	NONE(dist=NONE)	NONE(dist=NONE)	CRIPSR target site
mouse	APP_mouse	279476	GACGATCACTGTCGCTATGACAACGCCGCCCACCATGAGTCCAATGATTGCACCTTTGTTTGAACCCACATCTTCTGCAAAGAACACCAATTTTTGATGATGAACTTCATATCCTGAGTCATGTCGGAAT	Virus	chrVirus	84	GCGAGCGCGCAGAGAGGGAGTTGCCAACTCCATCACTAGGGGTTCCTGCGGCCTCTAGAAAGCTTAGCTGAATGGGGTCCG	919	intergenic	NONE(dist=NONE)	NONE(dist=NONE)	CRIPSR target site
mouse	APP_mouse	266169	GACTCTGTGCCAGCCAACACAGAAAACGAAGTTGAGCCTGTTGATGCCCGCCCTGCTGCCGACCGAGGACTGACCACTCGACCAGGTTCTGGGTTGACAAATATCAAGACGGAGGAGATC	Virus	chrVirus	59	TCGGGCGACCTTTGGTCGCCCGGCCTCAGTGAGCGAGCGAGCGCGCAGAGAGGGAGTGGCCAACTCC	915	intergenic	NONE(dist=NONE)	NONE(dist=NONE)	CRIPSR target site
Virus	chrVirus	2623	CTCTCTGCGCGCTCGCTCGCTCACTGA	mouse	APP_mouse	279260	ATTCCGACATGACTCAGGATATGAAGTTCATCATCAAAAATTGGTGTTCTTTGCAGAAGATGTGGGTTCAAACAAAGGTGCAATCATTGGACTCATGGTGGGCGGCGTTGTCATAGCGACAGTGATCGTC	912	intergenic	NONE(dist=NONE)	NONE(dist=NONE)	CRIPSR target site
mouse	APP_mouse	279461	CTATGACAACGCCGCCCACCATGAGTCCAATGATTGCACCTTTGTTTGAACCCACATCTTCTGCAAAGAACACCAATTTTTGATGATGAACTTCATATCCTGAGTCATGTCGGAATTCTGCATCCAGAT	Virus	chrVirus	4740	GGGCTTTGCCCGGGCGGCCTCAGTGAGCGAGCGAGCGCGCAG	877	intergenic	NONE(dist=NONE)	NONE(dist=NONE)	CRIPSR target site
Virus	chrVirus	4709	CATTAGATCTGTGTGTTGGTTTTTTGTGTGCGGCCGCAGGAACCCCTAGTGATGGAGTTGGCCACTCCCTCTCTGCGCGCTCGCTCGCTCACTGA	mouse	APP_mouse	279260	ATTCCGACATGACTCAGGATATGAAGTTCATCATCAAAAATTGGTGTTCTTTGCAGAAGATGTGGGTTCAAACAAAGGTGCAATCATTGGACTCATGGTGGGCGGCGTTGTCATAGCGACAGTGATCGTC	859	intergenic	NONE(dist=NONE)	NONE(dist=NONE)	CRIPSR target site
Virus	chrVirus	53	CTGCGCGCTCGCTCGCTCGCTGAGGCCGCCCGGGCAAAGCCC	mouse	APP_mouse	279260	ATCTGGATGCAGAATTCCGACATGACTCAGGATATGAAGTTCATCATCAAAAATTGGTGTTCTTTGCAGAAGATGTGGGTTCAAACAAAGGTGCAATCATTGGACTCATGGTGGGCGGCGTTGTCATAG	844	intergenic	NONE(dist=NONE)	NONE(dist=NONE)	CRIPSR target site
mouse	APP_mouse	266181	CTGACTCTGTGCCAGCCAACACAGAAAACGAAGTTGAGCCTGTTGATGCCCGCCCTGCTGCCGACCGAGGACTGACCACTCGACCAGGTTCTGGGTTGACAAATATCAAGACGGAGGAGATCTCTGAAGTGA	Virus	chrVirus	2657	CATCCTGCAGACAGTGAAGGTGGTGGACGAGCTCGTGAAAGTGATGGGCCGGCACAAGCCCGAGAACATCGTGATCGAAATGGCCAGAGAGA	822	intergenic	NONE(dist=NONE)	NONE(dist=NONE)	CRIPSR target site
mouse	APP_mouse	266179	GACTCTGTGCCAGCCAACACAGAAAACGAAGTTGAGCCTGTTGATGCCCGCCCTGCTGCCGACCGAGGACTGACCACTCGACCAGGTTCTGGGTTGACAAATATCAAGACGGAGGAGATCTCTGAAGTGA	Virus	chrVirus	54	GGGCGTCGGGCGACCTTTGGTCGCCCGGCCTCAGTGAGCGAGCGAGCGCGCAGAGAGGGAGTGGCCA	808	intergenic	NONE(dist=NONE)	NONE(dist=NONE)	CRIPSR target site
Virus	chrVirus	2639	ACGGCTTCGCCAACAGAAACTTCATGCAGCTGATCCACGACGACAGCCTGACCTTTAAAGAGGACATCCAGAAAGCCCAGGTGTCCGGCCAGGGCGATAGCCTGCACGAGCACATTGCCAATCTGGCCGGCAGC	mouse	APP_mouse	279260	ATCTGGATGCAGAATTCCGACATGACTCAGGATATGAAGTTCATCATCAAAAATTGGTGTTCTTTGCAGAAGATGTGGGTTCAAACAAAGGTGCAATCATTGGACTCATGGTGG	804	intergenic	NONE(dist=NONE)	NONE(dist=NONE)	CRIPSR target site
Virus	chrVirus	2622	AAGACAATCCTGGATTTCCTGAAGTCCGACGGCTTCGCCAACAGAAACTTCATGCAGCTGATCCACGACGACAGCCTGACCTTTAAAGAGGACATCCAGAAAGCCCAGGTGTCCGGCCAGGGCGATAGCCTGCACGAGCACATTG	mouse	APP_mouse	279260	TATCTGGATGCAGAATTCCGACATGACTCAGGATATGAAGTTCATCATCAAAAATTGGTGTTCTTTGCAGAAGATGTGGGTTCAAACAAAGGTGCAATCATTGGACTCATGGTGGGCGGCGTTGTCATA	797	intergenic	NONE(dist=NONE)	NONE(dist=NONE)	CRIPSR target site
Virus	chrVirus	4708	TTCAATAAAAGATCTTTATTTTCATTAGATCTGTGTGTTGGTTTTTTGTGTGCGGCCGCAGGAACCCCTAGTGATGGAGTTGGCCACTCCCTCTCTGCGCGCTCGCTCGCTCACTG	mouse	APP_mouse	279260	TATCTGGATGCAGAATTCCGACATGACTCAGGATATGAAGTTCATCATCAAAAATTGGTGTTCTTTGCAGAAGATGTGGGTTCAAACAAAGGTGCAATCATTGGACTCATGGTGGGCGGCGTTGTCATAG	709	intergenic	NONE(dist=NONE)	NONE(dist=NONE)	CRIPSR target site
mouse	APP_mouse	266178	ACTCTGTGCCAGCCAACACAGAAAACGAAGTTGAGCCTGTTGATGCCCGCCCTGCTGCCGACCGAGGACTGACCACTCGACCAGGTTCTGGGTTGACAAATATCAAGACGGAGGAGATCTCTGAAGTGA	Virus	chrVirus	4751	GGGCGGCCTCAGTGAGCGAGCGAGCGCGCAGC	690	intergenic	NONE(dist=NONE)	NONE(dist=NONE)	CRIPSR target site
Virus	chrVirus	64	CTGCGCGCTCGCTCGCTCACTGAGGCCGCCCGGGCAGCGTCGGGCGACCTTTGGTC	mouse	APP_mouse	279260	TGGATGCAGAATTCCGACATGACTCAGGATATGAAGTCCATCATCAAAAATTGGTGTTCTTTGCAGAAGATGTGGGTTCAAACAAAGGTGCAATCATTGGACTCATGGTGGGCGGCGTTGTCATAGCG	686	intergenic	NONE(dist=NONE)	NONE(dist=NONE)	CRIPSR target site
mouse	chr10	62872250	AGACCAGGTTGGCCTCGAACTCAGAAATCTGCCGCCTCTGCCTCCCAAGTGCTGGGATTAAAGGCGTGCGCCACCAAGCCCTGCAAGAATTTGTTTTAAATTATGTTTTATTTTATTGAGCAGTT	Virus	chrVirus	2524	ACTTCATGCAGCTGATCCACGACGACAGCCTGACCTTTAAAGAGGACATCCAGAAAGCCCAGGTGTCCGGCCAGGGCGATAGCCTGCACGAGCACATTGCCAATCTGGCCGGCAGCCC	684	intronic	Tet1		Real fusion reads	none
mouse	APP_mouse	266179	TGACTCTGTGCCAGCCAACACAGAAAACGAAGTTGAGCCTGTTGATGCCCGCCCTGCTGCCGACCGAGGACTGACCACTCGACCAGGTTCTGGGTTGACAAATATCAAGACGGAGGAGATCTCTGAAGCG	Virus	chrVirus	2665	AGACAGTGAAGGTGGTGGACGAGCTCGTGAAAGTGATGGGCCGGCTCAACCCCGAGAACGCCGTGATGAAATGGGCCAGAGAGACCCGGGCGTCCCAGAAGGGACAGAAGA	670	intergenic	NONE(dist=NONE)	NONE(dist=NONE)	CRIPSR target site
mouse	APP_mouse	279462	CTATGACAACGCCGCCCACCATGAGTCCAATGATTGCACCTTTGTTTGAACCCACATCTTCTGCAAAGAACACCAATTTTTGATGATGAACTTCATATCCTGAGTCATGTCGGAATTCTGCATCCAGATA	Virus	chrVirus	2655	GGCATCCTGCAGACAGTGAAGGTGGTGGACGAGCTCGTGAAAGTGATGGGCCGGCACAAGCCCGAGAACATCGTGATCGGAATGGCCAGAGAGAACCAGACCACCCAGAAGGGAC	666	intergenic	NONE(dist=NONE)	NONE(dist=NONE)	CRIPSR target site
Virus	chrVirus	49	CTGCGCGCTCGCTCGCTCACTGAGGCCGCCCGGGCAAA	mouse	APP_mouse	279260	TGGATGCAGAATTCCGACATGACTCAGGATATGAAGTTCATCATCAAAAATTGGTGTTCTTTGCAGAAGATGTGGGTTCAAACAAAGGTGCAATCATTGGACTCATGGTGGGCGGCGTTGTCATA	511	intergenic	NONE(dist=NONE)	NONE(dist=NONE)	CRIPSR target site
mouse	APP_mouse	279468	GTCGCTATGACAACGCCGCCCACCATGAGTCCAATGATTGCACCTTTGTTTGAACCCACATCTTCTGCAAAGAACACCAATTTTTGATGATGAACTTCATATCCTGAGTCATGTCGGAATTCTGCATCCAGA	Virus	chrVirus	2658	ATCCTGCAGACAGTGAAGGTGGTGGACGAGCTCGTGAAAGTGATGGGCCGGCACAAGCCCGAGAACATCGTGATCGAAATGGCCAGAGAGAACCAGACCACCCAGAAGGGAC	505	intergenic	NONE(dist=NONE)	NONE(dist=NONE)	CRIPSR target site
mouse	APP_mouse	266179	GACTCTGTGCCAGCCAACACAGAAAACGAAGTTGAGCCTGTTGATGCCCGCCCTGCTGCCGACCGAGGACTGACCACTCGACCAGGTTCTGGGTTGACAAATATCAAGACGGAGGAGATCTCTGAAGTGA	Virus	chrVirus	43	GGGCAAAGCCCGGGCGTCGGGCGACCTTTGGTCGCCCGGCCTCAGTGAGCGAGCGAGCGCGCAGAGAGGGAGTGGCCAAC	471	intergenic	NONE(dist=NONE)	NONE(dist=NONE)	CRIPSR target site
mouse	APP_mouse	279475	GACGATCACTGTCGCTATGACAACGCCGCCCACCATGAGTCCAATGATTGCACCTTTGTTTGAACCCACATCTTCTGCAAAGAACACCAATTTTTGATGATGAACTTCATATCCTGAGTCATGTCGGAA	Virus	chrVirus	58	GTCGGGCGCCCTTTGGTCGCCCGGCCTCAGTGAGCGAGCGAGCGCGCAGAGAGGGAGTGGCC	444	intergenic	NONE(dist=NONE)	NONE(dist=NONE)	CRIPSR target site
mouse	APP_mouse	266176	GACTCTGTGCCAGCCAACACAGAAAACGAAGTTGAGCCTGTTGATGCCCGCCCTGCTGCCGACCGAGGACTGACCACTCGACCAGGTTCTGGGTTGACAAATATCAAGACGGAGGAGATCTCTGAAA	Virus	chrVirus	39	GCCCGGGCGTCGGGCGACCTTTGGTCGCCCGGCCTCAGTGAGCGAGCGAGCGCGCAGAGAGGGAGTGGCCAACTCCATCACTAGGGGTTCCTGCGGCCTCTAGAAAGCTTAGCTGAATGGGGTCCGCCTCTTTTCCCTG	442	intergenic	NONE(dist=NONE)	NONE(dist=NONE)	CRIPSR target site
Virus	chrVirus	67	CTGCGCGCTCGCTCGCTCACTGAGGCCGAACGCCCGGGCGTCGGGCGACCTTTGGTCGCC	mouse	APP_mouse	266107	GTCACTTCAGAGATCTCCTCCGTCTTGATATTTGTCAACCCAGAACCTGGTCGAGTGGTCAGTCCTCGGTCGGCAGCAGGGCGGGCATCAACAGGCTCAACTTCGTTTTCTGTGTTGGCTGGCACAGAGT	376	intergenic	NONE(dist=NONE)	NONE(dist=NONE)	CRIPSR target site
mouse	APP_mouse	266159	AGAAAACGAAGTTGAGCCTGTTGATGCCCGCCCTGCTGCCGACCGAGGACTGACCACTCGACCAGGTTCTGGGTTGACAAATATCAAGACGGAGGAGATCTCTGAAGTGA	Virus	chrVirus	2652	AAGGGCATCCTGCAGACAGTGAAGGTGGTGGACGAGCTCGTGAAAGTGATGGGCCGGCACAAGCCCGAGAACATCGTGATCGAAATGG	339	intergenic	NONE(dist=NONE)	NONE(dist=NONE)	CRIPSR target site
Virus	chrVirus	61	CTGCGCGCTCGCTCGCTCACTGAGGCCGCCCGGGCAAAGCCCGGGCGTCG	mouse	APP_mouse	279260	CTGGATGCAGAATTCCGACATGACTCAGGATATGAAGTTCATCATCAAAAATTGGTGTTCTTTGCAGAAGATGTGGGTTCAAACAAAGGTGCAATCATTGGACTCATGGTGGGCGGCGT	339	intergenic	NONE(dist=NONE)	NONE(dist=NONE)	CRIPSR target site
Virus	chrVirus	2648	ATCCACGACGACAGCCTGACCTTTAAAGAGGACATCCAGAAAGCCCAGGTGTCCGGCCAGGGCGATAGCCTGCACGAGCACATTGCCAATCTGGCCGGCAGCCCCGCCATT	mouse	APP_mouse	266107	TCACTTCAGAGATCTCCTCCGTCTTGATATTTGTCAACCCAGAACCTGGTCGAGTGGTCAGTCCTCGGTCGGCAGCAGGGCGGGCATCAACAGGCTCAACTTCGTTTTCTGTGTTGGCTGGCACAG	295	intergenic	NONE(dist=NONE)	NONE(dist=NONE)	CRIPSR target site
mouse	APP_mouse	266179	ACTCTGTGCCAGCCAACACAGAAAACGAAGTTGAGCCTGTTGATGCCCGCCCTGCTGCCGACCGAGGACTGACCACTCGACCAGGTTCTGGGTTGACAAATATCAAGACGGAGGAGATCTCTGAAGTGAC	Virus	chrVirus	4726	GTCGCCCGACGCCCGGGCTTTGCCCGGGCGGCCTCAGTGAGCGAGCGAGCGCGCAG	289	intergenic	NONE(dist=NONE)	NONE(dist=NONE)	CRIPSR target site
mouse	APP_mouse	266179	ACTCTGTGCCAGCCAACACAGAAAACGAAGTTGAGCCTGTTGATGCCCGCCCTGCTGCCGACCGAGGACTGACCACTCGACCAGGTTCTGGGTTGACAAATATCAAGACGGAGGAGATCTCTGAAGTGAC	Virus	chrVirus	2640	CCCGCCATTAAGAAGGGCATCCTGCAGACAGTGAAGGTGGTGGACGAGCTCGTGAAAGTGATGGGCCGGCACAAGCCCGAGAACATCGTGATCGAAATGGCCAGAGAGAACCAGACCACCCAGAAGGGACAGA	284	intergenic	NONE(dist=NONE)	NONE(dist=NONE)	CRIPSR target site
Virus	chrVirus	2638	ACTTCATGCAGCTGATCCACGACGACAGCCTGACCTTTAAAGAGGACATCCAGAAAGCCCAGGTGTCCGGCCGGGGCGATAGCCTGCACGAGCACATTGCCAATCTGGCCGGCAG	mouse	APP_mouse	266107	TCACTTCAGAGATCTCCTCCGTCTTGATATTTGTCAACCCAGAACCTGGTCGAGTGGTCAGTCCTCGGTCGGCAGCAGGGCGGGCATCAACAGGCTCAACTTCGTTTTCTGTGTTGGC	284	intergenic	NONE(dist=NONE)	NONE(dist=NONE)	CRIPSR target site
Virus	chrVirus	2653	TGGCCACTCCCTCTCTGCGCGCTCGCTCGCTCACTGAGGCCGGGCGACCAAAGGTCGCCCGACGCCC	mouse	APP_mouse	266107	TCACTTCAGAGATCTCCTCCGTCTTGATATTTGTCAACCCAGAACCTGGTCGAGTGGTCAGTCCTCGGTCGGCAGCAGGGCGGGCATCAACAGGCTCAACTTCGTTTTCTGTGTTGGCTGGCACAGAGTC	261	intergenic	NONE(dist=NONE)	NONE(dist=NONE)	CRIPSR target site
Virus	chrVirus	4739	TTGGCCACTCCCTCTCTGCGCGCTCGCTCGCTCACTGAGGCCGGGCGACCAAAGGTCGCCCGACGCCC	mouse	APP_mouse	266107	TCACTTCAGAGATCTCCTCCGTCTTGATATTTGTCAACCCAGAACCTGGTCGAGTGGTCAGTCCTCGGTCGGCAGCAGGGCGGGCATCAACAGGCTCAACTTCGTTTTCTGTGTTGGCTGGCACAGAGTC	254	intergenic	NONE(dist=NONE)	NONE(dist=NONE)	CRIPSR target site
Virus	chrVirus	222	GAGGGAGTGGCCAACTCCATCACTAGGGGTTCCTGCGGCCTCTAGAAAGCTTAGCTGAATGGGGTCCGCCTCTTTTCCCTGCCTAAACAGAAAGGAACTCCTGCCAATTGAGGGCGTCACCGCTAA	mouse	APP_mouse	279260	ATCTGGATGCAGAATTCCGACATGACTCAGGATATGAAGTTCATCATCAAAAATTGGTGTTCTTTGCAGAAGATGTGGGTTCAAACAAAGGTGCAATCATTGGACTCATGGTGGGCG	230	intergenic	NONE(dist=NONE)	NONE(dist=NONE)	CRIPSR target site
mouse	APP_mouse	273651	GCACCTTTGTTTGAACCCACATCTTCTGCAAAGAACACCAATTTTTGATGATGAACTTCATATCCTGAGTCATGTCGGAATTCTGCATCCAGAT	Virus	chrVirus	2497	GCGTGAACCACTGCTCCCTTCCCTGTCCTTCTGATTTTGTAGGTAACCACGTGCGGACCGAGCGGCCGCAGGAACCCCTAGTGATGGAGTTGGCCACTCCCCTC	161	intergenic	NONE(dist=NONE)	NONE(dist=NONE)	CRIPSR target site
mouse	APP_mouse	266162	CACAGAAAACGAAGTTGAGCCTGTTGATGCCCGCCCTGCTGCCGACCGAGGACTGACCACTCGACCAGGTTCTGGGTTGACAAATATCAAGACGGAGGAGATCTCTGAAGTGA	Virus	chrVirus	37	CCGCCCGGGCAAAGCCCGGGCGTCGGGCGACCTTTGGTCGCCCGGCCTCAGTGAGCGAGCGAGCGCCGCAGAGA	154	intergenic	NONE(dist=NONE)	NONE(dist=NONE)	CRIPSR target site
mouse	chr1	154395476	GTTTGGGCATGCCTTTTCTCTTAAGGTTCCAGACAGCTTTTCATGTCCCTACCTTCATATCTGTAGGAGGGTACAGCAGCCTTCAAAGGGATAGGAGGTTAAAGCCAATGTGC	Virus	chrVirus	4445	CCGGAAGAGGTAAAAAAGCACCAAAGAGGTGCTGGACGCCACCCTGATCCACCAGAGCATCACAGGCCTGTACGAGACACGGATCGACCTGTCTCAGCTGGGAGGCGACAGCCCCAAGAAGAAGAGAAAGGTGGAGGC	146	UTR3	Cacna1e(NM_009782:c.*29170>0)		Questionnabe, no ITR present
Virus	chrVirus	4737	TCTCTGCGCGCTCGCTCGCTCACTGAGGCCGGGCGACCAAAGGTCGCCCGACGC	mouse	APP_mouse	266107	TTCAGAGATCTCCTCCGTCTTGATATTTGTCAACCCAGAACCTGGTCGAGTGGTCAGTCCTCGGTCGGCAGCAGGGCGGGCATCAACAGGCTCAACTTCGTTTTCTGTGTTGGCTGGCACAGAGTCAG	138	intergenic	NONE(dist=NONE)	NONE(dist=NONE)	CRIPSR target site
Virus	chrVirus	41	CCTGCAGGCAGCTGCGCGCTCGCTCGCTCACTGAGGCCGCC	mouse	APP_mouse	266107	TCACTTCAGAGATCTCCTCCGTCTTGATATTTGTCAACCCAGAACCTGGTCGAGTGGTCAGTCCTCGGTCGGCAGCAGGGCGGGCATCAACAGGCTCAACTTCGTTTTCTGTGTTGGCTGGCACAGAGTCG	130	intergenic	NONE(dist=NONE)	NONE(dist=NONE)	CRIPSR target site
mouse	APP_mouse	266175	ACTCTGTGCCAGCCAACACAGAAAACGAAGTTGAGCCTGTTGATGCCCGCCCTGCTGCCGACCGAGGACTGACCACTCGACCAGGTTCTGGGTTGACAAATATCAAGACGGAGGAGATCTCTGAAG	Virus	chrVirus	32	TGAGGCCGCCCGGGCAAAGCCCGGGCGTCGGGCGACCTTTGGTCGCCCGGCCTCAGTGAGCCAGCGAGCGCGCAGAGAA	111	intergenic	NONE(dist=NONE)	NONE(dist=NONE)	CRIPSR target site
Virus	chrVirus	4756	TCTCTGCGCGCTCGCTCGCTCACTGAGGCCGGGCGACCAAAGGTCGCCCGACGCCCGGGCTTTGCCCGGGCGG	mouse	APP_mouse	266107	TCACTTCAGAGATCTCCTCCGTCTTGATATTTGTCAACCCAGAACCTGGTCGAGTGGTCAGTCCTCGGTCGGCAGCAGGGCGGGCATCAACAGGCTCAACTTCGTTTTCTGTG	100	intergenic	NONE(dist=NONE)	NONE(dist=NONE)	CRIPSR target site
Virus	chrVirus	2675	TTTTAAAGAGGACATCCAGAAAGCCCAGGTGTCCGGCCAGGGCGATAGCCTGCACGAGCACATTGCCAATCTGGCCGGCAGCCCCGCCATTAAGAAGGGCATCCTGCAGACAGTGAAG	mouse	APP_mouse	266107	CTTCAGAGATCTCCTCCGTCTTGATATTTGTCAACCCAGAACCTGGTCGAGTGGTCAGTCCTCGGTCGGCAGCAGGGCGGGCATCAACAGGCTCAACTTCGTTTTCTGTGTTGGCTGGCACAGAGT	91	intergenic	NONE(dist=NONE)	NONE(dist=NONE)	CRIPSR target site
Virus	chrVirus	4761	TTCTCTGCGCGCTCGCTCGCTCACTGAGGCCGGGCGACCAAAGGTCGCCCGACGCCCGGGCTTTGCCCGGGCGGCCTCA	mouse	APP_mouse	266107	CTTCAGAGATCTCCTCCGTCTTGATATTTGTCAACCCAGAACCTGGTCGAGTGGTCAGTCCTCGGTCGGCAGCAGGGCGGGCATCAACAGGCTCAACTTCGCTTTCTGTGTTGGCTGGCACAGAGT	88	intergenic	NONE(dist=NONE)	NONE(dist=NONE)	CRIPSR target site
mouse	chr13	76430712	AATTGTCTAAATGTTCATCTTTTGTATATGGCTAGTGTTGAATCCTCCTGGCTTTTGCTAGGTAAGTGCCATACCATTGTGTTCCATCCCCAGATTGTGAAA	Virus	chrVirus	4623	CTGTGTGTTGGTTTTTTGTGTGCGGCCGCAGGAACCCCTAGTGATGGAGTTGGCCACTCCCTCTCTGCGCGCTCGCTCGCTCACTGAGGCCGGGCGACCAAAG	80	intronic	Mctp1		Real fusion reads	none
mouse	APP_mouse	266180	TGACTCTGTGCCAGCCAACACAGAAAACGAAGTTGAGCCTGTTGATGCCCGCCCTGCTGCCGACCGAGGACTGACCACTCGACCAGGTTCTGGGTTGACAAATATCAAGACGGAGGAGATCTCTGAAGTGA	Virus	chrVirus	2666	GACAGTGAAGGTGGTGGACGAGCTCGTGAAAGTGATGGGCCGGCACAAGCCCGAGAACATCGTGATCGAAATGGCCAGAGAGAACCAGACCACCCAGAAGGGACAGAAGAACAGCCGCGAGA	75	intergenic	NONE(dist=NONE)	NONE(dist=NONE)	CRIPSR target site
mouse	APP_mouse	266180	TGACTCTGTGCCAACCAACACAGAAAACGAAGTTGAGCCTGTTGATGCCCGCCCTGCTGCCGACCGAGGACTGACCACTCGACCAGGTTCTGGGTTGACAAATATCAAGACGGAGGAGATCTCTGAAGTGA	Virus	chrVirus	4752	GGCGGCCTCAGTGAGCGAGCGAGCGCGCAG	61	intergenic	NONE(dist=NONE)	NONE(dist=NONE)	CRIPSR target site
Virus	chrVirus	2604	CGACGACAGCCTGACCTTTAAAGAGGACATCCAGAAAGCCCAGGTGTCCGGCCAGGGCGATA	mouse	chr8	29669501	AGGGGACTGTGGGAGGCTGTAGCTTAGACAGGAGCCAGGGGCCCAGGAGGGGTGGCCAAACACCTTCTGTCCCTTAGGGTTTCTGGGGTTCCAGGCCTGTGCTT	52	intergenic	Unc5d(dist=449865)	4933433F19Rik(dist=898894)	Real fusion reads	none
mouse	chr17	6315167	CTATGGGCAGTCGGTGATTCTCTGCGCGCTCGCTCGCTCACTGAGGCCGCCCAGAGGTGTGAAGCAGCTGAGTGTCACACTG	Virus	chrVirus	1082	CCTGTCTGCCAGACTGAGCAAGAGCAGACGGCTGGAAAATCTGATCGCCCAGCTGCCCGGCGAGAAGAAGAATGGCCTGTTCGGAAACCTGATTGCCCTGAGCCTGGGCCTGACCCCCAA	48	intronic	Dynlt1a		No fusion reads	none
mouse	chrX	74085833	CTCCGCCCCAGCCTGGGCTCCACAACCAATGAAGGGTAATCTCGACA	Virus	chrVirus	3507	AAGATGATCGCCAAGAGCGAGCAGGAAATCGGCAAGGCTACCGCCAAGTACTTCTTCTACAGCAACATCATGAACTTTTTCAAGACCGAGATTACCCTGGCCAACGG	33	upstream	Mecp2(dist=143)		Homology to vector element
Virus	chrVirus	114	CTCACTGAGGCCGCCCGGGCAAAGCCCGGGCGTCGGGCGACCTTTGGTCGCCCGGCCTCAGTGAGCGAGCGAGCGCGCAGAGAGGGAG	mouse	chr11	87499928	AAGGAGAGGGAGAGAGAGGACAACTTAAGGTTCTTTCCCTCTACCATGTGGGTCCTGAGAATCAAATTCTGGCCGCTAGGCTTGGAGTCAGGAACCTTCACCACTGAGGCCTTTCACCAATCCTCAT	33	intronic	Tex14		Real fusion reads	none
Virus	chrVirus	2603	CAATCCTGGATTTCCTGAAGTCCGACGGCTTCGCCAACAGAAACTTCATGCAGCTGATCCACGACGACAGCCTGACCTTTAAAGAGGACATCCAGAAAGCCCAGGTGTCCGGCCAGGGCGAT	mouse	chr1	89467751	TACAGCCCTTACTGCTCTGGGCCAACCAGGAAGGACACAGGACGTGGATCAGGGCTGTGTGAACTTCTCCAGTGGCTTTGCAAAGACAAATATTT	25	intronic	Agap1		Real fusion reads	none
Virus	chrVirus	103	CCTGCAGGCAGCTGCGCGCTCGCTCGCTCACTGAGGCCGCCCGGGCGTCGGGCGACCTTTGGTCGCCCGGCCTCAGTGAGCGAGCGAGCGCGCAGAGAGGGAG	mouse	chr11	106589909	GGGTGCCCAGGCCTGTTAGGATTCTGTATCCACTCTGTGTGTGAGTACCGGCTGTGAAGCCTTAGGCCATTTCTCTGTCTGCCTTGGTTTCCTTGCTTAGGAGACAGGAGGCTTCGTTTCTATCT	23	intronic	Tex2		Real fusion reads
mouse	chr3	65253713	TCTCTGCGCGCTCGCTCGCTCACTTCCTAGTGGCTCACAGAGACTGAACTGACAATCAGGGAGCCTGACCTAGGTCCTCTGTATATTTGTTATGGATG	Virus	chrVirus	2045	GGGAATGAGAAAGCCCGCCTTCCTGAGCGGCGAGCAGAAAAAGGCCATCGTGGACCTGCTGTTCAAGACCAACCGGAAAGTGACCGTGAAGCAGCTGAAAGAGGACTACTTCAAGAA	21	ncRNA_intronic	A330015K06Rik		Real fusion reads	none
mouse	chr9	69037402	ACACCAGGTTAGGATGACAGGGGGTCGGGAGGGTTGGGTGTTGCTTTTCATAGAAGTCCTGGGAGTTTAGGCTAATTGTACTTCACAGGCAGGGCAGTGAGGCCT	Virus	chrVirus	92	GCAGAGAGGGAGTGGCCAACTCCATCACTAGGGGTTCCTGCGGCCTCTAGAAAGCTTAGCTGAATGGGGTCCGCCTCTTTTCCCTGCCTAAACAG	21	intronic	Rora		Real fusion reads
Virus	chrVirus	4690	GGAGGCCAGCTAAGAATTCAATAAAAGATCTTTATTTTCATTAGATCTGTGTGTTGGTTTTTTGTGTGCGGCCGCAGGAACCCCTAGTGATGGAGTTGGCCACTCCCTCTCTGC	mouse	chr2	124074517	TGTCTCCTTCCATCTAGCCCTTTATTACTCTTTTGCCTAGCTCCAGCTTCTTTACAGTATGCTGGTTAGCTTCCAAGACAAGGTGTTTAGTTTAGG	21	intergenic	Sqor(dist=1264966)	Sema6d(dist=15452)	Real fusion reads	none
Virus	chrVirus	346	CTGGGCTCCACAACCAATGAAGGGTAATCTCGACAAAGAGCAAGGGGTGGGGCGCGGGCGCGCAGGTGCAGCAGCACACAGGCTGGTCGGGAGGGCGGGGCGCGACGTCT	mouse	chr14	32599640	TCCTTGCGCGATCGCCGGACCCAGCTGCGGTGGCCAAGTGCAGGGCTTGTGGTTGGGACCCCTGAGAACCAGGAGCCAGACTGTGCCCAGCTTGGTGAGGGCGCGGTTGTCCAGCAGCAGGAC	17	intronic	Prrxl1		Questionnabe, no ITR present
mouse	APP_mouse	273579	ACTTCATATCCTGAGTCATGTCGGAATTCTGCATCCAGAT	Virus	chrVirus	4451	GAGGTACACCAGCACCAAAGAGGTGCTGGACGCCACCCTGATCCACCAGAGCATCACCGGCCTGTACGAGACACGGATCGACCTGTCTCAGCTGGGAGGCGACAGCCCCAAGAAGAAGAGAAAGGTGGAGGCCAGCTA	13	intergenic	NONE(dist=NONE)	NONE(dist=NONE)	CRIPSR target site
mouse	chr6	139418278	ACCATAGACAATGAATTTCCAATAGTAAACTAGCCTAAAGGAAGTTTTGGTGGAAGAAGGGATTGTTTTTGTAT	Virus	chrVirus	4396	CCAATCTGGGAGCCCCTGCCGCCTTCAAGTACTTTGACACCACCATCGACCGGAAGAGGTACACCAGCACCAAAGAGGTGCTGGACGCCACCCTGATCCACCAGAGCATCACCGGCCT	12	intergenic	4922502N22Rik(dist=95702)	Rergl(dist=74904)	No fusion reads
Virus	chrVirus	1152	GCGTGGACGCCCAGGCCATCCTGTCTGCCAGACTGAGCAAGAGCAGACGGCTGGAAAATCTGATCGCCCAGCTGCCCGGCGAGAAGAAGA	mouse	chr3	97587390	GTAAGATGATTGTATTGTCTCCCTAAAGGTAGACTCCCCCCCTTGGGAATGATTAGAATTGGGG	6	intronic	Chd1l		Real fusion reads
Virus	chrVirus	323	GAAAGTAATAATTTATTGGGTAGTTTGCAGTTTTAAAATTATGTTTTAAA	mouse	APP_mouse	266107	TTCACTTCAGAGATCTCCTCCGTCTTGATATTTGTCAACCCAGAACCTGGTCGAGTGGTCAGTCCTCGGTCGGCAGCAGGGCGGGCATCAACAGGCTCAACTTCGTTTTCTGTGTTGGCTGGCACAGAGTCA	5	intergenic	NONE(dist=NONE)	NONE(dist=NONE)	CRIPSR target site
mouse	chr2	72948595	AGTAATTCTTATGTCATTGATTGGCACTAATATCCACCCTGCCCAGGCCAGAATTCCTTCTCTTCTTCTCTCAGGTTTGGTTTTATGTTTTGTTTTGTTTGTGTAGCCTTGGCTGTCCTGGAACT	Virus	chrVirus	2427	CAGGCTGGTCTCCAACTCCTAATCTCAGGTGATC	2	intronic	Sp3		No fusion reads
Virus	chrVirus	970	ATCTACCACCTGAGAAAGAAACTGGTGGACAGCACCGACAAGGCCGACCTGCGGCTGATCTATCTGGCCCTGGCCCACATGATCAAGTTCCGGGGCCACTTCCTGATCGAGGGCGACCT	mouse	chr1	181370987	TCCCCCCTCCAACCGCGCCGTGGACAAGCTGTTCACGGCCTCAGTGAGCGATCTCTCTCGCAGAGAATCACCTACTGCCCCTCTCTCTTCCTCCCTTCCCTCCTTCTCCCACC	2	intronic	Cnih3		No fusion reads
Virus	chrVirus	2435	ACCCTGACACTGTTTGAGGACAGAGAGATGATCGAGGAACGGCTGAAAACCTATGCCCACCTGTTCGACGACAAAGTGATGAAGCAGCTGAAGCGGCGGAGATACACCGGCTGGGGCAGGCTG	mouse	chr1	89467989	GCAGATGAGCAAGGGAGCAGGAGGACAT	1	intronic	Agap1		Real fusion reads	none
