# Supplementary material for: High levels of AAV vector integration into CRISPR-induced DNA breaks
Source: Nat Commun. 2019 Sep 30;10:4439. doi: 10.1038/s41467-019-12449-2 (PMC6769011; doi:10.1038/s41467-019-12449-2)
Supplement: Supplementary file 12 — Supplementary Dataset 10 [file 41467_2019_12449_MOESM12_ESM.xlsx]

## Sheet: Cas9
Sample	Left_element	Left_chr	Left_pos	read_count	Gene_region	mouse_gene		Comment	Sequence homologous between genomic and ITR
GR2	Mouse	chr16	5997401	14	ncRNA_intronic	1700123O21Rik		Real fusion reads	none
GR2	Mouse	chr3	9396782	41	upstream	C030034L19Rik(dist=6296)		Real fusion reads	none
GR2	Mouse	chr14	29655502	4	intronic	Cacna2d3		Real fusion reads
GR2	Mouse	chr4	120210968	260	intergenic	Edn2(dist=43608)	Foxo6(dist=56110)	Real fusion reads	GCAGAGAGGG (too short)
GR2	Mouse	chr13	97873501	28	intergenic	Eyelinc18(dist=112538)	Arhgef28(dist=25094)	Real fusion reads
GR2	Mouse	chr11	53070895	31	intronic	Fstl4		Real fusion reads	none
GR2	Mouse	chr7	72319766	44	intergenic	Mctp2(dist=13171)	Gm6567(dist=777986)	Real fusion reads	GGCCACTCCCTCTCT
GR2	Mouse	chr11	116965855	81	intronic	Mgat5b		Real fusion reads	CAGAGAGGGAGTGG
GR2	Mouse	chr9	3004219	152	intergenic	NONE(dist=NONE)	Mir101c(dist=34450)	Real fusion reads	none
GR2	Mouse	chr6	128408205	2296	exonic	Nrip2		Real fusion reads	none
GR2	Mouse	chr3	110146103	64	upstream	Ntng1(dist=2631)		Real fusion reads	none
GR2	Mouse	chr19	24836845	43	intronic	Pgm5		Real fusion reads	CGCAGAGAGGGAG
GR2	Mouse	chr7	140800566	12	downstream	Zfp941(dist=9111)		Real fusion reads	none
