# Supplementary material for: High levels of AAV vector integration into CRISPR-induced DNA breaks
Source: Nat Commun. 2019 Sep 30;10:4439. doi: 10.1038/s41467-019-12449-2 (PMC6769011; doi:10.1038/s41467-019-12449-2)
Supplement: Supplementary file 13 — Supplementary Dataset 11 [file 41467_2019_12449_MOESM13_ESM.xlsx]

## Sheet: gRNA
Sample	Left_element	Left_chr	Left_pos	read_count	Gene_region	mouse_gene		Comment	Sequence homologous between genomic and ITR
GR1	Mouse	chr9	63626775	26	intronic	Aagab		Real fusion reads	none
GR1	Mouse	chr7	16017465	84	intergenic	Bicra(dist=17970)	Zfp541(dist=54380)	Real fusion reads	none
GR1	Mouse	chr13	97873408	101	intergenic	Eyelinc18(dist=112445)	Arhgef28(dist=25187)	Real fusion reads	none
GR1	Mouse	chr17	52229754	35	intergenic	Gm19585(dist=66268)	Gm27217(dist=363227)	Real fusion reads	none
GR1	Mouse	chr12	34769980	130	intronic	Hdac9		Real fusion reads	none
GR1	Mouse	chr7	72319788	58	intergenic	Mctp2(dist=13193)	Gm6567(dist=777964)	Real fusion reads	GGCCACTCCCTCTCT
GR1	Mouse	chr11	116966067	24	intronic	Mgat5b		Real fusion reads	CAGAGAGGGAGTGGCC
GR1	Mouse	chr19	24837082	1754	intronic	Pgm5		Real fusion reads	CGCAGAGAGGGAG
GR1	Mouse	chr4	83328474	122	upstream	Ttc39b(dist=4285)		Real fusion reads	none
GR1	Mouse	chr17	30955271	124	intronic	Umodl1		Real fusion reads	none
GR1	Mouse	chr10	75421485	17	intronic	Upb1		Real fusion reads	none
