# Supplementary material for: High levels of AAV vector integration into CRISPR-induced DNA breaks
Source: Nat Commun. 2019 Sep 30;10:4439. doi: 10.1038/s41467-019-12449-2 (PMC6769011; doi:10.1038/s41467-019-12449-2)
Supplement: Supplementary file 14 — Supplementary Dataset 12 [file 41467_2019_12449_MOESM14_ESM.xlsx]

## Sheet: Mecp2
Sample	Left_element	Left_chr	Left_pos	read_count	Gene_region	mouse_gene		Comment	Sequence homologous between genomic and ITR
GR3	Mouse	chr6	147938663	51	intergenic	1700049E15Rik(dist=236289)	Far2(dist=108753)	Real fusion reads	none
GR3	Mouse	chr9	63626795	2570	intronic	Aagab		Real fusion reads	CAGAGAGGGAGTGGCC
GR3	Mouse	chr13	97873247	14559	intergenic	Eyelinc18(dist=112284)	Arhgef28(dist=25348)	Real fusion reads	none
GR3	Mouse	chr8	121396819	44	intergenic	Foxl1(dist=266175)	1700018B08Rik(dist=133958)	Real fusion reads	none
GR3	Mouse	chr9	62766249	23	intronic	Itga11		Real fusion reads	none
GR3	Mouse	chrX	74037189	3884	exonic	Mecp2		CRISPR target	none
GR3	Mouse	chr3	51447660	756	intronic	Naa15		Real fusion reads	none
GR3	Mouse	chr6	128408419	118	exonic	Nrip2		Real fusion reads	none
GR3	Mouse	chr19	24836866	864	intronic	Pgm5		Real fusion reads	CTCCCTCTCTGCG
GR3	Mouse	chr12	30942577	92	intronic	Sh3yl1		Real fusion reads	none
GR3	Mouse	chr13	54836527	27	intergenic	Tspan17(dist=39752)	Unc5a(dist=112884)	Real fusion reads	none
GR3	Mouse	chr4	145796562	5977	ncRNA_intronic	Znf41-ps		Real fusion reads	none
