# Supplementary material for: High levels of AAV vector integration into CRISPR-induced DNA breaks
Source: Nat Commun. 2019 Sep 30;10:4439. doi: 10.1038/s41467-019-12449-2 (PMC6769011; doi:10.1038/s41467-019-12449-2)
Supplement: Supplementary file 15 — Supplementary Dataset 13 [file 41467_2019_12449_MOESM15_ESM.xlsx]

## Sheet: Dnmt3b
Sample	Left_element	Left_chr	Left_pos	read_count	Gene_region	mouse_gene		Comment	Sequence homologous between genomic and ITR
GR4	Mouse	chr11	112910270	48	intergenic	1700012H19Rik(dist=85142)	2610035D17Rik(dist=133636)	Real fusion reads	none
GR4	Mouse	chr13	43810008	51	downstream	Cd83(dist=6875)		Real fusion reads	none
GR4	Mouse	chr7	101709403	236	intronic	Clpb		Real fusion reads	none
GR4	Mouse	chr13	108630541	111	intergenic	Depdc1b(dist=240984)	Pde4d(dist=23636)	Real fusion reads	none
GR4	Mouse	chr2	153661482	812	exonic	Dnmt3b		CRISPR target
GR4	Mouse	chr13	97873265	61	intergenic	Eyelinc18(dist=112302)	Arhgef28(dist=25330)	Real fusion reads	none
GR4	Mouse	chrY	37767500	149	intergenic	Gm20736(dist=1032198)	Gm20823(dist=190311)	Real fusion reads	none
GR4	Mouse	chr3	86556759	136	intronic	Lrba		Real fusion reads	none
GR4	Mouse	chr2	98662371	5	intergenic	Lrrc4c(dist=1030707)	NONE(dist=NONE)	Real fusion reads
GR4	Mouse	chr7	72319515	760	intergenic	Mctp2(dist=12920)	Gm6567(dist=778237)	Real fusion reads	GGCCACTCCCTCTCT
GR4	Mouse	chr11	116966100	4080	intronic	Mgat5b		Real fusion reads	CAGAGAGGGAGTGG
GR4	Mouse	chr9	3004373	824	intergenic	NONE(dist=NONE)	Mir101c(dist=34296)	Real fusion reads	none
GR4	Mouse	chr19	24837021	86	intronic	Pgm5		Real fusion reads	CGCAGAGAGGGAG
GR4	Mouse	chr11	87500121	226	intronic	Tex14		Real fusion reads	none
