# Supplementary material for: High levels of AAV vector integration into CRISPR-induced DNA breaks
Source: Nat Commun. 2019 Sep 30;10:4439. doi: 10.1038/s41467-019-12449-2 (PMC6769011; doi:10.1038/s41467-019-12449-2)
Supplement: Supplementary file 16 — Supplementary Dataset 14 [file 41467_2019_12449_MOESM16_ESM.xlsx]

## Sheet: APP_1
Sample	Left_element	Left_chr	Left_pos	read_count	Gene_region	mouse_gene		Comment	Sequence homologous between genomic and ITR
MRSL	Mouse	chr9	63626773	5	intronic	Aagab		Real Fusion reads	CAGAGAGGGAGTGGCC
MRSL	Mouse	chr11	7176500	3340	UTR3	Adcy1(NM_009622:c.*67850>0)		Real fusion reads	none
MRSL	Mouse	chr18	38095521	56	intergenic	Arap3(dist=96552)	Pcdh1(dist=101173)	Real fusion reads	none
MRSL	Mouse	chr3	142532668	592	intronic	Gbp7		Real fusion reads	GTTGGCCA----CTCCCTCTCTGC (4nt gap)
MRSL	Mouse	chr7	38627533	118	intergenic	Gm5591(dist=99340)	Gm21276(dist=134873)	Real fusion reads	none
MRSL	Mouse	chr15	93234480	46	downstream	Gxylt1(dist=5250)		Real fusion reads
MRSL	Mouse	chr10	78088635	3465	downstream	Icosl(dist=9110)		Real fusion reads	none
MRSL	Mouse	chr11	116965858	27	intronic	Mgat5b		Real fusion reads	CAGAGAGGGAGTGG
MRSL	Mouse	chr7	49389218	298	intronic	Nav2		Real fusion reads	none
MRSL	Mouse	chr3	125592664	650	intronic	Ndst4		Real fusion reads	none
MRSL	Mouse	APP_mouse	279469	102169	intergenic	NONE(dist=NONE)	NONE(dist=NONE)	CRIPSR target
MRSL	Mouse	chr6	128408225	65	exonic	Nrip2		Real fusion reads	none
MRSL	Mouse	chr9	103123546	35	intronic	Rab6b		Real fusion reads
MRSL	Mouse	chr4	43602893	10931	intergenic	Rgp1(dist=15406)	Npr2(dist=29042)	Real fusion reads	none
MRSL	Mouse	chr1	107744493	685	intergenic	Serpinb8(dist=135515)	D830032E09Rik(dist=172766)	Real fusion reads	none
MRSL	Mouse	chr14	73722205	58	intergenic	Sucla2(dist=126061)	4933402J15Rik(dist=633322)	Real fusion reads	none
MRSL	Mouse	chr11	87500122	236	intronic	Tex14		Real fusion reads	none
MRSL	Mouse	chr9	121040822	1481	intronic	Ulk4		Real fusion reads	none
MRSL	Mouse	chr16	66600604	276	intergenic	Vgll3(dist=737538)	Cadm2(dist=54812)	Real fusion reads	CAGAGAGGGAGTGGC
