# Supplementary material for: High levels of AAV vector integration into CRISPR-induced DNA breaks
Source: Nat Commun. 2019 Sep 30;10:4439. doi: 10.1038/s41467-019-12449-2 (PMC6769011; doi:10.1038/s41467-019-12449-2)
Supplement: Supplementary file 17 — Supplementary Dataset 15 [file 41467_2019_12449_MOESM17_ESM.xlsx]

## Sheet: APP_2
Sample	Left_element	Left_chr	Left_pos	read_count	Gene_region	mouse_gene		Comment	Sequence homologous between genomic and ITR
RSL	Mouse	chr3	65253713	21	ncRNA_intronic	A330015K06Rik		Real fusion reads	none
RSL	Mouse	chr1	89467751	26	intronic	Agap1		Real fusion reads	none
RSL	Mouse	chr3	97587390	6	intronic	Chd1l		Real fusion reads
RSL	Mouse	chr13	76430712	80	intronic	Mctp1		Real fusion reads	none
RSL	Mouse	APP_mouse	266181	59312	intergenic	NONE(dist=NONE)	NONE(dist=NONE)	CRIPSR target site
RSL	Mouse	chr9	69037402	21	intronic	Rora		Real fusion reads
RSL	Mouse	chr2	124074517	21	intergenic	Sqor(dist=1264966)	Sema6d(dist=15452)	Real fusion reads	none
RSL	Mouse	chr10	62872250	684	intronic	Tet1		Real fusion reads	none
RSL	Mouse	chr11	87499928	33	intronic	Tex14		Real fusion reads	none
RSL	Mouse	chr11	106589909	23	intronic	Tex2		Real fusion reads
RSL	Mouse	chr8	29669501	52	intergenic	Unc5d(dist=449865)	4933433F19Rik(dist=898894)	Real fusion reads	none
