# Supplementary material for: High levels of AAV vector integration into CRISPR-induced DNA breaks
Source: Nat Commun. 2019 Sep 30;10:4439. doi: 10.1038/s41467-019-12449-2 (PMC6769011; doi:10.1038/s41467-019-12449-2)
Supplement: Supplementary file 19 — Supplementary Dataset 17 [file 41467_2019_12449_MOESM19_ESM.xlsx]

## Sheet: Sheet1
Supplementary Dataset 6. Sequence and annotation of AAV-l464
Legends:
KpnI site (for cloning)
SphI site (for cloning)
AAV ITRs in red
λ phage in grey
Sequence:
ttggccactccctctctgcgcgctcgctcgctcactgaggccgggcgaccaaaggtcgcccgacgcccgggctttgcccgggcggcctcagtgagcgagcgagcgcgcagagagggagtggccaactccatcactaggggttcctagatctgaattcggtaccGTTTAATTGAGTTGTCATATGTTAATAACGGTATGGGCGGCGACCTCGCGGGTTTTCGCTATTTATGAAAATTTTCCGGTTTAAGGCGTTTCCGTTCTTCTTCGCGCATCTGATGTTACTCGAGCCCGGGTTGAGTTAgcatgctggggagagatctaggaacccctagtgatggagttggccactccctctctgcgcgctcgctcgctcactgaggccgcccgggcaaagcccgg…
