# Supplementary material for: High levels of AAV vector integration into CRISPR-induced DNA breaks
Source: Nat Commun. 2019 Sep 30;10:4439. doi: 10.1038/s41467-019-12449-2 (PMC6769011; doi:10.1038/s41467-019-12449-2)
Supplement: Supplementary file 22 — Source Data [file 41467_2019_12449_MOESM22_ESM.xlsx]

## Sheet: Figure 1a and 1b
File name	SRA ID	Data source	Species	Strain	Age	Gender	Replicate number	Target gene	System	Total number of aligned reads (CRISPResso)	Reads with indel (CRISPResso)	Number of AAV reads	Total number of reads with indel*	Indel%	AAV integration %	AAV capture ratio**
G_Tmc1_272718w_BB1.fastq	SRR10068671	Experiment and sequencing for this project	Mus musculus	B6;SJL Mixed	E14-17	male and female	1	no gRNA (Tmc1 PCR)	Cortical neuron, 1e5 GC	126423	310	87	397	0.314025	0.0688166	N/A
GP_Tmc1_272718w_BB2.fastq	SRR10068670	Experiment and sequencing for this project	Mus musculus	B6;SJL Mixed	E14-17	male and female	2	no gRNA (Tmc1 PCR)	Cortical neuron, 1e5 GC	79683	118	12	130	0.163146	0.0150597	N/A
AM_Tmc1_272718w_BA11.fastq	SRR10068659	Experiment and sequencing for this project	Mus musculus	B6;SJL Mixed	E14-17	male and female	1	Tmc1	Cortical neuron, 1e5 GC	101256	13003	2495	15498	15.3058	2.46405	16.0989
BM_Tmc1_272718w_BA12.fastq	SRR10068648	Experiment and sequencing for this project	Mus musculus	B6;SJL Mixed	E14-17	male and female	2	Tmc1	Cortical neuron, 1e5 GC	106216	18737	3145	21882	20.6014	2.96095	14.3725
G3A_In_vitro_GR3_low_A_301688w_NA1.fastq	SRR10068637	Experiment and sequencing for this project	Mus musculus	C57BL/6	E14-17	male and female	1	Mecp2	Cortical neuron 1e5 GC	51455	1560	920	2480	4.81975	1.78797	37.0968
G3B_In_vitro_GR3_low_B_301688w_NA2.fastq	SRR10068626	Experiment and sequencing for this project	Mus musculus	C57BL/6	E14-17	male and female	2	Mecp2	Cortical neuron 1e5 GC	42724	1146	647	1793	4.1967	1.51437	36.0848
G4A_In_vitro_GR4_low_A_301688w_NA5.fastq	SRR10068620	Experiment and sequencing for this project	Mus musculus	C57BL/6	E14-17	male and female	1	Dnmt3b	Cortical neuron 1e5 GC	46631	359	26	385	0.825631	0.0557569	N/A
G4B_In_vitro_GR4_low_B_301688w_NA6.fastq	SRR10068619	Experiment and sequencing for this project	Mus musculus	C57BL/6	E14-17	male and female	2	Dnmt3b	Cortical neuron 1e5 GC	63155	1254	255	1509	2.38936	0.403769	16.8986
A1_APP_in_vitro_A1_294034w_NG7.fastq	SRR10068618	Reanalyzed from (1)	Mus musculus	B6;SJL-Tg(APPswe)2576Kha (Tg2576)	E14-17	male and female	1	APPSW	Cortical neuron 1e5 GC	5693	92	36	128	2.24838	0.632356	28.125
A2_APP_in_vitro_A2_294034w_NG8.fastq	SRR10068617	Reanalyzed from (1)	Mus musculus	B6;SJL-Tg(APPswe)2576Kha (Tg2576)	E14-17	male and female	2	APPSW	Cortical neuron 1e5 GC	77142	1046	158	1204	1.56076	0.204817	13.1229
BEV_B_empty_vector_283310w_CA11.fastq	SRR10068669	Reanalyzed from (1)	Mus musculus	B6;SJL-Tg(APPswe)2576Kha (Tg2576)	E14-17	male and female	1	no gRNA (APPSW PCR)	Cortical neuron 1e6 GC	175639	9	7	16	0.00910959	0.00398545	N/A
EEV_E_empty_vector_283310w_CA12.fastq	SRR10068668	Reanalyzed from (1)	Mus musculus	B6;SJL-Tg(APPswe)2576Kha (Tg2576)	E14-17	male and female	2	no gRNA (APPSW PCR)	Cortical neuron 1e6 GC	125087	4	0	4	0.00319777	0	N/A
AA_Tmc1_272718w_BA9.fastq	SRR10068667	Experiment and sequencing for this project	Mus musculus	B6;SJL Mixed	E14-17	male and female	1	Tmc1	Cortical neuron, 1e6 GC	95908	34439	8750	43189	45.0317	9.12333	20.2598
BB_Tmc1_272718w_BA10.fastq	SRR10068666	Experiment and sequencing for this project	Mus musculus	B6;SJL Mixed	E14-17	male and female	2	Tmc1	Cortical neuron, 1e6 GC	101450	42722	12682	55404	54.6121	12.5007	22.89
G3AH_In_vitro_GR3_hi_A_301688w_NA3.fastq	SRR10068665	Experiment and sequencing for this project	Mus musculus	C57BL/6	E14-17	male and female	1	Mecp2	Cortical neuron 1e6 GC	66141	5878	2008	7886	11.923	3.03594	25.4628
G3BH_In_vitro_GR3_hi_B_301688w_NA4.fastq	SRR10068664	Experiment and sequencing for this project	Mus musculus	C57BL/6	E14-17	male and female	2	Mecp2	Cortical neuron 1e6 GC	18111	1743	1576	3319	18.3259	8.70189	47.4842
G4AH_In_vitro_GR4_hi_A_301688w_NA7.fastq	SRR10068663	Experiment and sequencing for this project	Mus musculus	C57BL/6	E14-17	male and female	1	Dnmt3b	Cortical neuron 1e6 GC	59389	5161	743	5904	9.94123	1.25107	12.5847
G4BH_In_vitro_GR4_hi_B_301688w_NA8.fastq	SRR10068662	Experiment and sequencing for this project	Mus musculus	C57BL/6	E14-17	male and female	2	Dnmt3b	Cortical neuron 1e6 GC	71268	6932	1227	8159	11.4483	1.72167	15.0386
B1_APP_in_vitro_B1_294034w_NG9.fastq	SRR10068661	Reanalyzed from (1)	Mus musculus	B6;SJL-Tg(APPswe)2576Kha (Tg2576)	E14-17	male and female	1	APPSW	Cortical neuron 1e6 GC	77680	3383	561	3944	5.07724	0.722194	14.2241
BSW_APP_274026w_DB4.fastq	SRR10068660	Reanalyzed from (1)	Mus musculus	B6;SJL-Tg(APPswe)2576Kha (Tg2576)	E14-17	male and female	2	APPSW	Cortical neuron 1e6 GC	3664	160	62	222	6.05895	1.69214	27.9279
ESW_E_SW1_283310w_CB1.fastq	SRR10068658	Reanalyzed from (1)	Mus musculus	B6;SJL-Tg(APPswe)2576Kha (Tg2576)	E14-17	male and female	3	APPSW	Cortical neuron 1e6 GC	3472	168	60	228	6.56682	1.72811	26.3158
LC_L_280476w_AC2.fastq	SRR10068657	Reanalyzed from (1)	Mus musculus	B6;SJL-Tg(APPswe)2576Kha (Tg2576)	6 wk	female	1	cerebellum control (APPSW PCR)	In vivo, cerebellum	3641	0	0	0	0	0	N/A
CER_cerebellum_278993w_NG9.fastq	SRR10068656	Reanalyzed from (1)	Mus musculus	B6;SJL-Tg(APPswe)2576Kha (Tg2576)	6 wk	female	2	cerebellum control (APPSW PCR)	In vivo, cerebellum	128015	1	0	1	0.000781158	0	N/A
CX_cortex_278993w_NG8.fastq	SRR10068655	Reanalyzed from (1)	Mus musculus	B6;SJL-Tg(APPswe)2576Kha (Tg2576)	6 wk	female	3	cortex control (APPSW PCR)	In vivo, cortex	3288	2	0	2	0.0608273	0	N/A
MECP_Mecp_296507w_CG6.fastq	SRR10068654	Experiment and sequencing for this project	Mus musculus	C57BL/6	8-10 wk	male	1	Mecp2	In vivo, hippocampus	19353	1916	952	2868	14.8194	4.91913	33.1939
MECP_Hippocampus_Mecp_pooled_297719w_BH8.fastq	SRR10068653	Experiment and sequencing for this project	Mus musculus	C57BL/6	8-10 wk	male	2	Mecp2	In vivo, hippocampus	12496	1239	1033	2272	18.1818	8.26665	45.4665
DNMT_Dnmt_296507w_CG5.fastq	SRR10068652	Experiment and sequencing for this project	Mus musculus	C57BL/6	8-10 wk	male	1	Dnmt3b	In vivo, hippocampus	68672	11611	1069	12680	18.4646	1.55668	8.4306
DNMT_Hippocampus_Dnmt_pooled_297719w_BH9.fastq	SRR10068651	Experiment and sequencing for this project	Mus musculus	C57BL/6	8-10 wk	male	2	Dnmt3b	In vivo, hippocampus	61172	3195	491	3686	6.02563	0.802655	13.3207
LL_L_280476w_AB10.fastq	SRR10068650	Reanalyzed from (1)	Mus musculus	B6;SJL-Tg(APPswe)2576Kha (Tg2576)	6 wk	female	1	APPSW	In vivo, hippocampus	144104	7128	1670	8798	6.10531	1.15889	18.9816
LSL_278993w_NH1.fastq	SRR10068649	Reanalyzed from (1)	Mus musculus	B6;SJL-Tg(APPswe)2576Kha (Tg2576)	6 wk	female	2	APPSW	In vivo, hippocampus	100135	134	24	158	0.157787	0.0239676	N/A
LSR_278993w_NG12.fastq	SRR10068647	Reanalyzed from (1)	Mus musculus	B6;SJL-Tg(APPswe)2576Kha (Tg2576)	6 wk	female	3	APPSW	In vivo, hippocampus	139319	485	1367	1852	1.32932	0.981201	73.8121
ML_M_280476w_AB12.fastq	SRR10068646	Reanalyzed from (1)	Mus musculus	B6;SJL-Tg(APPswe)2576Kha (Tg2576)	6 wk	male	4	APPSW	In vivo, hippocampus	139060	4005	677	4682	3.36689	0.48684	14.4596
RL_R_280476w_AB11.fastq	SRR10068645	Reanalyzed from (1)	Mus musculus	B6;SJL-Tg(APPswe)2576Kha (Tg2576)	6 wk	female	5	APPSW	In vivo, hippocampus	3613	224	75	299	8.27567	2.07584	25.0836
RSR_278993w_NG10.fastq	SRR10068644	Reanalyzed from (1)	Mus musculus	B6;SJL-Tg(APPswe)2576Kha (Tg2576)	6 wk	female	6	APPSW	In vivo, hippocampus	178780	339	214	553	0.309319	0.1197	38.698
RSL_278993w_NG11.fastq	SRR10068643	Reanalyzed from (1)	Mus musculus	B6;SJL-Tg(APPswe)2576Kha (Tg2576)	6 wk	female	7	APPSW	In vivo, hippocampus	136562	3893	1367	5260	3.85173	1.00101	25.9886
NB_non_injected_B_301688w_NA9.fastq	SRR10068642	Reanalyzed from (2)	Mus musculus	C57BL/6(Tmc1Bth)	P30	male and female	1	non injected control (Tmc1 PCR)	In vivo, cochlea	79078	36	2	38	0.0480538	0.00252915	N/A
NC_non_injected_C_301688w_NA10.fastq	SRR10068641	Reanalyzed from (2)	Mus musculus	C57BL/6(Tmc1Bth)	P30	male and female	2	non injected control (Tmc1 PCR)	In vivo, cochlea	66067	27	14	41	0.0620582	0.0211906	N/A
3L_inj_14_days_Left_299984w_BB7.fastq	SRR10068640	Reanalyzed from (2)	Mus musculus	C57BL/6(Tmc1Bth)	P14	male and female	1	Tmc1	In vivo, cochlea	63896	596	89	685	1.07205	0.139289	12.9927
IB_injected_B_301688w_NA12.fastq	SRR10068639	Reanalyzed from (2)	Mus musculus	C57BL/6(Tmc1Bth)	P30	male and female	2	Tmc1	In vivo, cochlea	103294	1106	325	1431	1.38537	0.314636	22.7114
IC_injected_C_301688w_NB1.fastq	SRR10068638	Reanalyzed from (2)	Mus musculus	C57BL/6(Tmc1Bth)	P30	male and female	3	Tmc1	In vivo, cochlea	57182	465	131	596	1.04229	0.568361	54.5302
L_DNA_left_Anc80_299658w_AH11.fastq	SRR10068636	Reanalyzed from (2)	Mus musculus	C57BL/6(Tmc1Bth)	P14	male and female	4	Tmc1	In vivo, cochlea	85319	705	102	807	0.945862	0.153541	16.233
AA1_SaCas9_i51_313830w_ND10_H.fastq	SRR10068635	Sequencing in this project (genomic DNA from (3))	Mus musculus	C57BL/6-mdx4cv	2-12 wk	male	1	Dmd, intron 51	In vivo muslce (SaCas9)	84805	2217	497	2714	3.20028	0.58605	18.3125
AA2_SaCas9_i51_313830w_NE1_H.fastq	SRR10068634	Sequencing in this project (genomic DNA from (3))	Mus musculus	C57BL/6-mdx4cv	2-12 wk	male	2	Dmd, intron 51	In vivo muslce (SaCas9)	84046	1995	361	2356	2.80323	0.429527	15.3226
AB1_SaCas9_i53_313830w_ND11.fastq	SRR10068633	Sequencing in this project (genomic DNA from (3))	Mus musculus	C57BL/6-mdx4cv	2-12 wk	male	1	Dmd, intron 53	In vivo muslce (SaCas9)	57388	1966	446	2412	4.20297	0.777166	18.4909
AB2_SaCas9_i53_313830w_NE2_H.fastq	SRR10068632	Sequencing in this project (genomic DNA from (3))	Mus musculus	C57BL/6-mdx4cv	2-12 wk	male	2	Dmd, intron 53	In vivo muslce (SaCas9)	53712	1827	316	2143	3.9898	0.588323	14.7457
AC1_SaCas9_i5153_313830w_ND12.fastq	SRR10068631	Sequencing in this project (genomic DNA from (3))	Mus musculus	C57BL/6-mdx4cv	2-12 wk	male	1	Dmd, intron51-53	In vivo muslce (SaCas9)	107278	ND***	21844	ND***	ND***	20.3621	ND***
AC2_SaCas9_i5153_313830w_NE3_H.fastq	SRR10068630	Sequencing in this project (genomic DNA from (3))	Mus musculus	C57BL/6-mdx4cv	2-12 wk	male	2	Dmd, intron51-53	In vivo muslce (SaCas9)	76429	ND***	12400	ND***	ND***	16.2242	ND***
PA1_SpCas9_i51_313830w_ND4_H.fastq	SRR10068629	Sequencing in this project (genomic DNA from (3))	Mus musculus	C57BL/6-mdx4cv	2-12 wk	male	1	Dmd, intron 51	In vivo muslce (SpCas9)	57547	4683	280	4963	8.62425	0.486559	5.64175
PA2_SpCas9_i51_313830w_ND7_H.fastq	SRR10068628	Sequencing in this project (genomic DNA from (3))	Mus musculus	C57BL/6-mdx4cv	2-12 wk	male	2	Dmd, intron 51	In vivo muslce (SpCas9)	82034	6663	546	7209	8.78782	0.665578	7.57387
PB1_SpCas9_i53_313830w_ND5_H.fastq	SRR10068627	Sequencing in this project (genomic DNA from (3))	Mus musculus	C57BL/6-mdx4cv	2-12 wk	male	1	Dmd, intron 53	In vivo muslce (SpCas9)	61949	5696	872	6568	10.6023	1.40761	13.2765
PB2_SpCas9_i53_313830w_ND8_H.fastq	SRR10068625	Sequencing in this project (genomic DNA from (3))	Mus musculus	C57BL/6-mdx4cv	2-12 wk	male	2	Dmd, intron 53	In vivo muslce (SpCas9)	70453	6459	1031	7490	10.6312	1.46339	13.765
PC1_SpCas9_i5153_313830w_ND6_H.fastq	SRR10068624	Sequencing in this project (genomic DNA from (3))	Mus musculus	C57BL/6-mdx4cv	2-12 wk	male	1	Dmd, intron51-53	In vivo muslce (SpCas9)	76709		46538	46538		60.6682
PC2_SpCas9_i5153_313830w_ND9_H.fastq	SRR10068623	Sequencing in this project (genomic DNA from (3))	Mus musculus	C57BL/6-mdx4cv	2-12 wk	male	2	Dmd, intron51-53	In vivo muslce (SpCas9)	84625		29046	29046		34.3232
PD1_Sp53_313830w_NE4_H.fastq	SRR10068622	Sequencing in this project (genomic DNA from (3))	Mus musculus	C57BL/6-mdx4cv	2-12 wk	male	1	Dmd, exon 53	In vivo muslce (SpCas9)	70651	1661	417	2078	2.94122	0.590225	20.0674
PD2_Sp53_313830w_NE5_H.fastq	SRR10068621	Sequencing in this project (genomic DNA from (3))	Mus musculus	C57BL/6-mdx4cv	2-12 wk	male	2	Dmd, exon 53	In vivo muslce (SpCas9)	80303	2218	551	2769	3.44819	0.686151	19.8989
* Total number of indels were calculated as the sum of indels by CRISPResso + number of reads with AAV
** AAV capture ratio was not calculated in the absence of indels (threshold was set to 0.1%)
*** For intron51-53 PCR strategy, indel ratio was not calculated, as successful PCR and alignment to dmd already assumes deletions of exons 52 and 53. Thus all reads represent indels, and AAV capture percent was determined as dividing reads with AAV by all reads (representing indels)
References:
(1) Gyorgy B et al, CRISPR/Cas9 Mediated Disruption of the Swedish APP Allele as a Therapeutic Approach for Early-Onset Alzheimer's Disease. Mol Ther Nucleic Acids. 2018 Jun 1;11:429-440.
(2) Gyorgy B et al, Allele-specific gene editing prevents deafness in a model of dominant progressive hearing loss. Nat Med. 2019 Jul;25(7):1123-1130.
(3) Bengtsson N et al. Muscle-specific CRISPR/Cas9 dystrophin gene editing ameliorates pathophysiology in a mouse model for Duchenne muscular dystrophy. Nat Commun. 2017 Feb 14;8:14454.

## Sheet: Figure 1d
indel_size	Dnmt3b_indel_profile
	Biological Replicate 1	Biological Replicate 2
-96	0	0
-95	0	0
-94	0	0
-93	0	0
-92	0	0
-91	0	0
-90	0	0
-89	0	0
-88	0	0
-87	0	0
-86	0	0
-85	0	0
-84	0	0
-83	0	0
-82	0	0
-81	0	0
-80	0	0
-79	0	0
-78	0	0
-77	0	0
-76	0	0
-75	0	0
-74	0	0
-73	0	0
-72	0	0
-71	0	0
-70	0	0
-69	0	0
-68	0	0
-67	0	0
-66	0	0
-65	0	0
-64	0	0
-63	0	0
-62	0	0
-61	0	0
-60	0	0
-59	0	0
-58	0	0
-57	0	0
-56	0	0
-55	0	0
-54	0	0
-53	0	0
-52	0	0
-51	0	0
-50	0	0
-49	0	0
-48	0	0
-47	0	0
-46	0	0
-45	0	0
-44	0	0
-43	0	0
-42	0	0
-41	0	0
-40	0	0.063
-39	0	0
-38	0	0
-37	0	0
-36	0	0
-35	0	0
-34	0	0
-33	0.456	0
-32	0	0
-31	0	0.063
-30	0	0.094
-29	0	0
-28	0	0
-27	0	0
-26	0.009	0
-25	0	0
-24	0	0
-23	0.388	0.031
-22	0	0
-21	0	0.156
-20	0	0
-19	0.017	0
-18	0.517	0
-17	0	0
-16	0	0.031
-15	0.431	0.219
-14	0	0
-13	0	0.063
-12	0.405	0
-11	0.215	0.156
-10	0.741	0.094
-9	0	0.219
-8	1.059	0.219
-7	0.474	0.595
-6	0.009	0.344
-5	0.362	0.814
-4	2.834	1.283
-3	0.853	1.002
-2	7.674	6.166
-1	1.3	1.659
0	0	0
1	73.844	72.77
2	1.636	4.288
3	0.482	0.626
4	0.009	0.156
5	0.052	0
6	0	0
7	0	0.031
8	0	0
9	0.017	0
10	0	0.031
11	0.009	0.031
12	0	0.063
13	0	0.031
14	0	0
15	0	0
16	0	0
17	0	0.063
18	0	0
19	0	0
20	0	0.063
21	0	0
22	0	0
23	0	0.031
24	0	0.063
25	0	0.125
26	0	0.031
27	0.551	0
28	0.009	0
29	0	0.407
30	0	0.344
31	0.5	0.313
32	0.577	0.156
33	0	0.219
34	0	0.25
35	0	0.25
36	0	0.125
37	0	0.031
38	0	0.125
39	0	0
40	0	0.125
41	0.431	0.094
42	0.258	0.219
43	0	0.25
44	0.069	0.094
45	0.336	0.532
46	0.009	0.626
47	0.017	0.407
48	0.241	0.376
49	0.792	0.25
50	0	0.376
51	0.422	0.532
52	0.362	0.563
53	0	0.469
54	0.026	0.188
55	0.241	0.063
56	0.009	0.282
57	0.922	0.125
58	0.413	0.501
59	0.026	0
60	0	0
61	0	0
62	0	0
63	0	0
64	0	0.031
65	0	0
66	0	0
67	0	0
68	0	0
69	0	0
70	0	0
71	0	0
72	0	0
73	0	0
74	0	0
75	0	0
76	0	0
77	0	0
78	0	0
79	0	0
80	0	0
81	0	0
82	0	0
83	0	0
84	0	0
85	0	0
86	0	0
87	0	0
88	0	0
89	0	0
90	0	0
91	0	0
92	0	0
93	0	0
94	0	0
95	0	0
96	0	0
97	0	0
98	0	0
99	0	0
100	0	0
101	0	0
102	0	0
103	0	0
104	0	0
105	0	0
106	0	0
107	0	0
108	0	0
109	0	0
110	0	0
111	0	0
112	0	0
113	0	0
114	0	0
115	0	0
116	0	0
117	0	0
118	0	0
119	0	0
120	0	0
121	0	0
122	0	0
123	0	0
124	0	0
	100	100

## Sheet: Figure 1f
AAV nucleotide position (pX551)	Coverage		AAV nucleotide position (pX552)	Coverage
11	21		1	23
12	21		2	23
13	22		3	23
14	22		4	23
15	22		5	31
16	22		6	31
17	22		7	31
18	22		8	31
19	22		9	31
20	22		10	31
21	36		11	31
22	36		12	31
23	36		13	31
24	36		14	31
25	36		15	31
26	36		16	31
27	36		17	31
28	36		18	31
29	36		19	31
30	36		20	32
31	36		21	32
32	36		22	32
33	36		23	32
34	36		24	32
35	36		25	32
36	37		26	13
37	37		27	13
38	37		28	13
39	37		29	13
40	37		30	13
41	37		31	13
42	20		32	9
43	20		33	9
44	20		34	9
45	20		35	9
46	18		36	9
47	18		37	9
48	16		38	9
49	16		39	9
50	16		40	9
51	16		41	9
52	16		42	9
53	16		43	9
54	16		44	9
55	16		45	9
56	16		46	9
57	16		47	24
58	16		48	24
59	16		49	24
60	15		50	24
61	15		51	24
62	15		52	16
63	30		53	16
64	30		54	17
65	30		55	29
66	30		56	50
67	30		57	51
68	16		58	55
69	16		59	88
70	17		60	90
71	40		61	90
72	51		62	153
73	51		63	157
74	64		64	157
75	101		65	157
76	102		66	157
77	102		67	156
78	171		68	156
79	173		69	156
80	173		70	156
81	173		71	166
82	173		72	166
83	172		73	166
84	172		74	166
85	172		75	166
86	172		76	166
87	181		77	166
88	181		78	170
89	181		79	170
90	181		80	170
91	181		81	170
92	181		82	170
93	181		83	170
94	184		84	170
95	184		85	170
96	184		86	170
97	184		87	170
98	184		88	170
99	184		89	160
100	184		90	161
101	184		91	161
102	184		92	145
103	184		93	145
104	184		94	145
105	170		95	145
106	170		96	145
107	170		97	145
108	155		98	138
109	155		99	127
110	155		100	126
111	155		101	106
112	155		102	104
113	155		103	98
114	149		104	57
115	142		105	52
116	139		106	29
117	128		107	28
118	124		108	16
119	111		109	16
120	48		110	16
121	47		111	16
122	24		112	16
123	22		113	16
124	13		114	16
125	13		115	16
126	13		116	16
127	13		117	6
128	13		118	6
129	13		119	6
130	13		120	6
131	13		121	2
132	13		122	1
133	4		123	1
134	4		124	1
135	4		125	1
136	4		126	1
137	1		127	1
138	1		128	1
139	1		129	1
140	1		130	1
141	1		131	1
142	1		132	1
143	1		133	1
144	1		134	1
145	1		135	1
146	1		2399	1
147	1		2400	1
650	3		2401	1
651	3		2402	1
652	3		2403	1
653	3		2404	1
654	3		2405	1
655	3		2406	1
656	3		2407	1
657	3		2408	1
658	3		2409	1
659	3		2410	1
660	3		2411	1
661	3		2412	1
662	3		2413	1
663	3		2414	1
664	3		2415	1
665	3		2416	1
666	3		2417	1
667	3		2418	1
668	3		2419	1
669	3		2420	1
670	3		2421	1
671	3		2422	1
672	3		2423	1
673	3		2424	1
674	3		2425	1
675	3		2426	1
676	3		2427	1
677	3		2428	1
678	3		2429	1
679	3		2430	1
680	3		2431	1
681	3		2432	1
682	3		2433	1
683	3		2434	1
684	3		2435	1
685	3		2436	1
686	3		2437	1
687	3		2438	1
688	3		2439	1
689	3		2440	1
690	3		2441	1
691	3		2526	22
692	3		2527	22
693	3		2528	22
694	3		2529	22
695	3		2530	22
952	3		2531	22
953	3		2532	22
954	3		2533	23
955	3		2534	23
956	3		2535	23
957	3		2536	23
958	3		2537	23
959	3		2538	23
960	3		2539	23
961	3		2540	23
962	3		2541	23
963	3		2542	23
964	3		2543	23
965	3		2544	23
966	3		2545	23
967	3		2546	23
968	3		2547	23
969	3		2548	23
970	3		2549	23
971	3		2550	23
972	3		2551	23
973	3		2552	23
974	3		2553	26
975	3		2554	26
976	3		2555	26
977	3		2556	26
978	3		2557	37
979	3		2558	37
980	3		2559	37
981	3		2560	37
982	3		2561	37
983	3		2562	38
984	3		2563	38
985	3		2564	38
986	3		2565	38
987	3		2566	46
988	3		2567	47
989	3		2568	81
990	3		2569	83
991	3		2570	144
992	3		2571	133
993	3		2572	137
994	3		2573	153
995	3		2574	159
996	3		2575	170
3432	1		2576	177
3433	1		2577	177
3434	1		2578	177
3435	1		2579	177
3436	1		2580	177
3437	1		2581	177
3438	1		2582	189
3439	1		2583	189
3440	1		2584	189
3441	1		2585	206
3442	1		2586	206
3443	1		2587	206
3444	1		2588	206
3445	1		2589	206
3446	1		2590	206
3447	1		2591	206
3448	1		2592	206
3449	1		2593	206
3450	1		2594	206
3451	1		2595	206
3452	1		2596	203
3453	1		2597	203
3454	1		2598	203
3455	1		2599	203
3456	1		2600	203
3457	1		2601	203
3458	1		2602	203
3459	1		2603	191
3460	1		2604	190
3461	1		2605	190
3462	1		2606	190
3463	1		2607	191
3464	1		2608	191
3465	1		2609	191
3466	1		2610	190
3467	1		2611	187
3468	1		2612	112
3469	1		2613	112
3470	1		2614	110
3471	1		2615	59
3472	1		2616	53
3473	1		2617	53
3474	1		2618	37
3475	1		2619	17
3476	1		2620	13
3477	1		2621	13
3478	1		2622	26
3479	1		2623	26
3480	1		2624	29
3481	1		2625	29
3482	1		2626	29
3483	1		2627	18
3484	1		2628	18
3485	1		2629	18
3486	1		2630	17
3487	1		2631	17
3488	1		2632	17
3489	1		2633	17
3490	1		2634	17
3491	1		2635	17
3492	1		2636	17
3493	1		2637	17
3494	1		2638	17
3495	1		2639	17
3496	1		2640	17
3497	1		2641	17
3498	1		2642	20
3499	1		2643	20
3500	1		2644	20
3501	1		2645	19
3502	1		2646	19
3503	1		2647	19
3504	1		2648	37
3505	1		2649	37
3506	1		2650	37
3507	1		2651	37
3508	1		2652	37
3509	1		2653	37
3510	1		2654	37
3511	1		2655	37
3512	1		2656	37
3513	1		2657	37
3514	1		2658	37
3515	1		2659	37
3516	1		2660	37
3517	1		2661	37
3518	1		2662	37
3519	1		2663	37
3520	1		2664	37
3521	1		2665	37
3522	1		2666	37
3523	1		2667	37
3524	1		2668	37
3525	1		2669	23
3526	1		2670	21
3527	1		2671	21
3528	1		2672	21
3529	1		2673	21
3530	1		2674	21
3531	1		2675	21
3532	1		2676	21
3533	1		2677	21
3534	1		2678	21
3535	1
3536	1
3537	1
3538	1
3539	1
3540	1
3541	1
3542	1
3543	1
3544	1
3545	1
3546	1
3547	1
3548	1
3549	1
3550	1
3551	1
3552	1
3553	1
3554	1
3555	1
3556	1
3557	1
3558	1
3559	44
3560	44
3561	44
3562	44
3563	44
3564	44
3565	44
3566	44
3567	44
3568	44
3569	44
3570	44
3571	44
3572	44
3573	44
3574	44
3575	44
3576	44
3577	44
3578	44
3579	44
3580	44
3581	44
3582	44
3583	44
3584	44
3585	44
3586	44
3587	44
3588	44
3589	44
3590	44
3591	44
3592	44
3593	44
3594	44
3595	44
3596	44
3597	44
3598	44
3599	44
3600	44
3601	44
3602	44
3603	43
3604	1
3605	1
3606	1
3607	1
3608	1
3609	1
3610	1
3611	1
3612	1
3613	1
3614	1
3615	1
3616	1
3617	1
3737	1
3738	1
3739	1
3740	1
3741	1
3742	1
3743	1
3744	1
3745	1
3746	1
3747	1
3748	1
3749	1
3750	1
3751	1
3752	1
3753	1
3754	1
3755	1
3756	1
3757	1
3758	1
3759	1
3760	1
3761	1
3762	1
3763	1
3764	1
3765	1
3766	1
3767	1
3768	1
3769	1
3770	1
3771	1
3772	1
3773	1
3774	1
3775	1
3776	1
3777	1
3778	1
3779	1
3780	1
3781	1
3782	1
3783	1
3784	1
3785	1
3786	1
3787	1
3788	1
3789	1
3790	1
3791	1
3792	1
3793	1
3794	1
3795	1
3796	1
3797	1
3798	1
3799	1
3800	1
3801	1
3802	1
3803	1
3804	1
3805	1
3806	1
3807	1
3808	1
3809	1
3810	1
3811	1
3812	1
3813	1
3814	1
3815	1
3816	1
3817	1
3818	1
3819	1
3820	1
3821	1
3822	1
3823	1
3824	1
3825	1
3826	2
3827	2
3828	2
3829	2
3830	2
3831	2
3832	2
3833	2
3834	2
3835	2
3836	2
3837	2
3838	2
3839	2
3840	2
3841	2
3842	2
3843	2
3844	2
3845	2
3846	2
3847	2
3848	2
3849	2
3850	2
3851	2
3852	2
3853	2
3854	2
3855	2
3856	2
3857	2
3858	2
3859	2
3860	2
3861	2
3862	2
3863	2
3864	2
3865	2
3866	2
3867	2
3868	2
3869	2
3870	2
3871	2
3872	2
3873	2
3874	2
3875	2
3876	2
3877	2
3878	2
3879	1
3880	1
3881	1
3882	1
3883	1
3884	1
3885	1
3886	1
3887	1
3888	1
3889	1
3890	1
3891	1
3892	1
3893	1
3894	1
3895	1
3896	1
3897	1
3898	1
3899	1
3900	1
3901	1
3902	1
3903	1
3904	1
3905	1
3906	1
3907	1
3908	1
3909	1
3910	1
3911	1
3912	1
3913	1
3914	1
3915	1
3916	1
3917	1
3918	8
3919	8
3920	8
3921	8
3922	8
3923	8
3924	8
3925	8
3926	8
3927	8
3928	8
3929	8
3930	8
3931	8
3932	8
3933	8
3934	8
3935	17
3936	17
3937	17
3938	17
3939	17
3940	17
3941	17
3942	17
3943	17
3944	17
3945	17
3946	17
3947	17
3948	17
3949	17
3950	17
3951	17
3952	17
3953	17
3954	17
3955	17
3956	17
3957	17
3958	17
3959	17
3960	17
3961	17
3962	17
3963	17
3964	9
3965	9
3966	9
3967	9
3968	9
3969	9
3970	9
3971	9
3972	9
3973	9
3974	9
3975	9
3976	9
3977	9
3978	9
3979	9
4411	6
4412	6
4413	6
4414	6
4415	6
4416	6
4417	6
4418	6
4419	6
4420	6
4421	6
4422	6
4423	6
4424	6
4425	6
4426	6
4427	6
4428	6
4429	6
4430	6
4431	6
4432	6
4433	6
4434	6
4435	6
4436	6
4437	6
4438	6
4439	6
4440	6
4441	6
4442	6
4443	6
4444	6
4445	6
4446	6
4447	6
4448	6
4449	6
4450	6
4451	6
4452	6
4453	6
4454	6
4455	6
4482	9
4483	9
4484	9
4485	9
4486	9
4487	9
4488	9
4489	9
4490	9
4491	9
4492	9
4493	9
4494	9
4495	9
4496	9
4497	9
4498	9
4499	9
4500	9
4501	9
4502	9
4503	9
4504	9
4505	9
4506	9
4507	9
4508	9
4509	9
4510	9
4511	9
4512	9
4513	9
4514	9
4515	9
4516	9
4517	9
4518	9
4519	9
4520	9
4521	9
4522	9
4523	9
4524	9
4525	2
4526	2
4527	2
4528	2
4529	2
4535	2
4536	2
4537	2
4538	2
4539	2
4540	2
4541	2
4542	2
4543	2
4544	2
4545	2
4546	2
4547	2
4548	2
4549	2
4550	2
4551	2
4552	2
4553	2
4554	2
4555	4
4556	4
4557	4
4558	4
4559	4
4560	4
4561	4
4562	4
4563	4
4564	4
4565	4
4566	4
4567	4
4568	4
4569	4
4570	4
4571	4
4572	4
4573	4
4574	4
4575	4
4576	4
4577	4
4578	4
4579	4
4580	4
4581	4
4582	4
4583	4
4584	4
4585	4
4586	4
4587	4
4588	4
4589	4
4590	4
4591	4
4592	4
4593	4
4594	4
4595	4
4596	4
4597	2
4598	2
4599	2
4600	2
4601	2
4602	2
4603	2
4604	43
4605	43
4606	43
4607	41
4608	41
4609	41
4610	41
4611	41
4612	41
4613	41
4614	41
4615	41
4616	41
4617	41
4618	41
4619	41
4620	41
4621	41
4622	41
4623	41
4624	41
4625	41
4626	41
4627	41
4628	41
4629	41
4630	41
4631	41
4632	41
4633	41
4634	41
4635	41
4636	41
4637	41
4638	41
4639	41
4640	41
4641	41
4642	41
4643	41
4651	32
4652	32
4653	32
4654	32
4655	32
4656	32
4657	32
4658	32
4659	32
4660	32
4661	32
4662	32
4663	32
4664	32
4665	32
4666	34
4667	34
4668	34
4669	34
4670	47
4671	47
4672	47
4673	47
4674	47
4675	47
4676	47
4677	47
4678	47
4679	60
4680	60
4681	78
4682	82
4683	136
4684	144
4685	145
4686	162
4687	166
4688	174
4689	185
4690	185
4691	185
4692	185
4693	185
4694	185
4695	204
4696	172
4697	172
4698	189
4699	189
4700	189
4701	189
4702	189
4703	189
4704	189
4705	189
4706	189
4707	189
4708	189
4709	187
4710	187
4711	187
4712	187
4713	187
4714	187
4715	187
4716	174
4717	174
4718	174
4719	174
4720	174
4721	174
4722	174
4723	174
4724	168
4725	98
4726	98
4727	94
4728	62
4729	56
4730	56
4731	40
4732	23
4733	19
4734	19
4735	30
4736	30
4737	30
4738	30
4739	30
4740	12
4741	12
4742	12
4743	12
4744	12
4745	12
4746	12
4747	12
4748	12
4749	12
4750	12
4751	12
4752	12
4753	12
4754	13
4755	14
4756	14
4757	15
4758	15
4759	15
4760	15
4761	27
4762	27
4763	27
4764	27
4765	27
4766	27
4767	26
4768	26
4769	26
4770	26
4771	26
4772	26
4773	26
4774	26
4775	26
4776	26
4777	26
4778	26
4779	26
4780	26
4781	26
4782	15
4783	15
4784	15
4785	15
4786	15
4787	15
4788	15
4789	15
4790	15
4791	15
4888	23
4889	23
4890	23
4891	23
4892	23
4893	23

## Sheet: Figure 1g
Bin Center (nucleotide position)	breakpoints of genomic DNA	indel frequency at position
75	2	0.00582
76	0	0.00437
77	0	0.00728
78	0	0.00728
79	0	0.00291
80	0	0.00291
81	0	0.00437
82	0	0.159
83	0	0.202
84	0	0.243
85	0	0.242
86	0	0.288
87	0	0.285
88	0	0.347
89	0	0.348
90	0	0.441
91	0	0.438
92	0	0.642
93	0	0.797
94	1	1.23
95	0	1.55
96	164	8.04
97	582	15.3
98	75	8.9
99	0	1.41
100	0	0.815
101	0	0.703
102	11	0.577
103	4	0.577
104	0	0.539
105	0	0.347
106	0	0.303
107	0	0.299
108	0	0.301
109	0	0.266
110	0	0.201
111	0	0.154
112	0	0.15
113	0	0.149
114	0	0.149
115	0	0.115
116	0	0.0699
117	0	0.0699
118	0	0.0699
119	0	0.0699
120	0	0.0408

## Sheet: Figure 2
									Number of sites						Number of reads (normalized to total number of reads)
Sample name	Sample title	Species	Strain	Age	Gender	Name of the file (read1)	Name of the file (read2)	SRA ID	exon	intron	ncRNA	promoter/downstream/UTR	intergenic	CRISPR target	exon	intron	ncRNA	promoter/downstream/UTR	intergenic	CRISPR target
GR1	AAV-Cas9 (no gRNA)	Mus musculus	C57BL/6	8-10 wk	Male	GR1_R1.fastq	GR1_R2.fastq	SRR10070360	1	4	1	3	4	0	47.4386	3.28516	0.28926	2.41739	10.0001	0
GR2	AAV-gRNAMecp2 (no Cas9)	Mus musculus	C57BL/6	8-10 wk	Male	GR2_R1.fastq	GR2_R2.fastq	SRR10070359	0	6	0	1	4	0	0	31.8296	0	1.87143	4.26441	0
GR3	AAV-Cas9 + AAV-gRNAMecp2	Mus musculus	C57BL/6	8-10 wk	Male	GR3_R1.fastq	GR3_R2.fastq	SRR10070358	1	5	1	0	4	1	0.912734	33.3	46.2323	0	113.558	30.0429
GR4	AAV-Cas9 + AAV-gRNADnmt3b	Mus musculus	C57BL/6	8-10 wk	Male	GR4_R1.fastq	GR4_R2.fastq	SRR10070357	0	5	0	1	7	1	0	42.2857	0	0.452681	17.38	7.20739
MRSL	AAV-Cas9 + AAV-gRNAAPPSW_1	Mus musculus	C57BL/6	8-10 wk	Male	MRSL_R1.fastq	MRSL_R2.fastq	SRR10070356	1	8	0	3	6	1	0.348177	17.8052	0	36.6978	64.943	547.275
RSL	AAV-Cas9 + AAV-gRNAAPPSW_2	Mus musculus	C57BL/6	8-10 wk	Female	RSL_R1.fastq	RSL_R2.fastq	SRR10070361	0	7	1	0	2	1	0	10.6032	0.25506	0	0.886637	720.386

## Sheet: Figure 3c
	Image	Experiment Number	Empty capsid counted	Full capsid counted		total	empty percent	full percent
	21518001	1	70	61	AAV-λ465	131	0.534351	0.465649
	21518002	1	73	75	AAV-λ465	148	0.493243	0.506757
	21518003	1	61	65	AAV-λ465	126	0.484127	0.515873
	21518004	1	73	70	AAV-λ465	143	0.51049	0.48951
	21518005	1	54	60	AAV-λ465	114	0.473684	0.526316
	21518006	1	5	61	AAV-FLuc	66	0.0757576	0.924242
	21518007	1	8	62	AAV-FLuc	70	0.114286	0.885714
	21518008	1	4	68	AAV-FLuc	72	0.0555556	0.944444
	21518009	1	13	68	AAV-FLuc	81	0.160494	0.839506
	21518010	1	16	53	AAV-FLuc	69	0.231884	0.768116
	122216 AAV006	2	3	29	AAV-λ465	32	0.09375	0.90625
	122216 AAV007	2	6	14	AAV-λ465	20	0.3	0.7
	122216 AAV008	2	12	15	AAV-λ465	27	0.444444	0.555556
	122216 AAV009	2	6	23	AAV-λ465	29	0.206897	0.793103
	122216 AAV010	2	6	30	AAV-λ465	36	0.166667	0.833333
	122216 AAV011	2	6	23	AAV-λ465	29	0.206897	0.793103
	122216 AAV012	2	5	23	AAV-λ465	28	0.178571	0.821429
	122216 AAV013	2	2	25	AAV-λ465	27	0.0740741	0.925926
	122216 AAV014	2	4	30	AAV-λ465	34	0.117647	0.882353
	122216 AAV015	2	1	29	AAV-λ465	30	0.0333333	0.966667
	122216 AAV001	2	44	154	AAV-FLuc	198	0.222222	0.777778
	122216 AAV002	2	36	147	AAV-FLuc	183	0.196721	0.803279
	122216 AAV003	2	32	125	AAV-FLuc	157	0.203822	0.796178
	122216 AAV004	2	26	113	AAV-FLuc	139	0.18705	0.81295
	122216 AAV005	2	33	163	AAV-FLuc	196	0.168367	0.831633

## Sheet: Figure 3e
			AAV-FLuc			AAV-λ465
	NGG EMX1 site 1	Cas9 + gRNA	0	0	1.0035e-05	0	2.48849e-06	0
	NGG FANCF site 2	Cas9 + gRNA	2.03184e-05	1.19866e-05	5.24709e-05	4.21592e-05	7.02479e-05	1.24358e-05
	NGA FANCF site 1	Cas9 + gRNA	7.64925e-05	4.86656e-05	4.12037e-05	7.74697e-05	0.000114061	0.000109676
	NGA FANCF site 3	Cas9 + gRNA	0.000411029	0.000647579	0.000259454	0.000239297	0.000383161	0.000181866
	TOR1A	Cas9 + gRNA	0	3.39657e-06	0	1.17671e-06	4.11913e-06	3.77578e-06
	APP	Cas9 + gRNA	0	3.5046e-07	1.54404e-06	0	1.38852e-06	2.56107e-06
	NGG EMX1 site 1	Cas9 only	0	0	0	0	0	0
	NGG FANCF site 2	Cas9 only	0	0	0	0	0	0
	NGA FANCF site 1	Cas9 only	0	0	0	0	0	0
	NGA FANCF site 3	Cas9 only	0	0	0	0	0	0
	TOR1A	Cas9 only	0	0	0	0	0	0
	APP	Cas9 only	0	0	0	0	0	0
	Normalized qPCR values to GAPDH

## Sheet: Figure 3g
AAV nucleotide position+1	Coverage in NGA FANCF site 1	Coverage in NGA FANCF site 3
1	360	295
2	363	308
3	371	316
4	371	324
5	371	330
6	371	336
7	374	343
8	374	345
9	374	352
10	377	357
11	377	364
12	377	366
13	377	366
14	378	373
15	378	375
16	378	376
17	379	376
18	379	377
19	379	380
20	379	375
21	379	375
22	379	376
23	379	378
24	384	379
25	382	379
26	382	379
27	383	380
28	384	381
29	385	381
30	385	380
31	384	381
32	384	381
33	384	380
34	384	382
35	384	382
36	384	382
37	384	382
38	384	384
39	384	391
40	385	392
41	386	392
42	386	396
43	384	396
44	384	394
45	384	392
46	384	389
47	384	388
48	383	446
49	383	457
50	408	454
51	401	439
52	476	420
53	475	414
54	483	466
55	481	473
56	490	470
57	478	457
58	478	476
59	478	473
60	478	475
61	472	479
62	588	477
63	573	480
64	575	480
65	575	486
66	576	486
67	576	501
68	581	513
69	567	516
70	568	516
71	569	549
72	574	658
73	578	647
74	563	686
75	569	749
76	701	866
77	704	872
78	723	920
79	721	909
80	597	944
81	597	956
82	599	995
83	1256	1481
84	1278	1519
85	1276	1532
86	1278	1538
87	1279	1561
88	1282	1562
89	1284	1586
90	1286	1591
91	1287	1591
92	1287	1596
93	1287	1599
94	1289	1625
95	1290	1629
96	1290	1634
97	1290	1650
98	1290	1672
99	1290	1680
100	1291	1699
101	1296	1699
102	1308	1720
103	1308	1739
104	1308	1758
105	1311	1771
106	1313	1772
107	1318	1789
108	1319	1792
109	1319	1792
110	1317	1792
111	1317	1812
112	1317	1818
113	1319	1810
114	1315	1836
115	1315	1834
116	1315	1821
117	1314	1799
118	1314	1798
119	1326	1800
120	1473	1806
121	1473	1827
122	1473	1836
123	1475	1824
124	1489	1825
125	1488	1833
126	1472	1779
127	1470	1776
128	1468	1784
129	1468	1806
130	1469	1802
131	1465	1801
132	1465	1790
133	1451	1787
134	1455	1761
135	1434	1761
136	1427	1748
137	1425	1744
138	1437	1719
139	1488	1665
140	1484	1630
141	1482	1584
142	1483	1569
143	1480	1583
144	1480	1525
145	1367	1512
146	1343	1447
147	1338	1453
148	1339	1455
149	1339	1466
150	1322	1470
151	1170	1480
152	1353	1504
153	1434	1501
154	1424	1504
155	1416	1462
156	1344	1410
157	1180	1397
158	987	1418
159	944	1388
160	943	1291
161	938	1276
162	917	1204
163	861	1156
164	703	1130
165	685	1107
166	604	1022
167	604	1009
168	691	1007
169	690	982
170	691	951
171	691	922
172	696	882
173	808	877
174	809	872
175	809	879
176	937	863
177	940	844
178	939	839
179	940	811
180	941	811
181	943	835
182	941	856
183	944	829
184	926	822
185	1085	836
186	1085	840
187	1077	856
188	1065	837
189	1065	878
190	1065	878
191	1065	880
192	1065	896
193	1066	897
194	1067	909
195	1068	898
196	1067	901
197	1067	905
198	1067	930
199	1067	931
200	1067	934
201	1067	906
202	1066	891
203	1065	912
204	934	944
205	919	944
206	918	942
207	912	924
208	900	949
209	892	950
210	893	969
211	892	957
212	892	971
213	891	972
214	891	979
215	1000	965
216	1000	951
217	1002	985
218	1014	966
219	1164	926
220	1231	926
221	1230	915
222	1232	913
223	1232	883
224	1234	869
225	1235	856
226	1235	810
227	1234	844
228	1234	859
229	1233	855
230	1233	872
231	1234	872
232	1234	892
233	1235	886
234	1240	886
235	1080	905
236	1212	893
237	1210	894
238	1210	894
239	1244	895
240	1386	907
241	1387	907
242	1387	920
243	1285	910
244	1286	937
245	1287	954
246	1322	964
247	1323	956
248	1323	957
249	1366	981
250	1367	1007
251	1280	965
252	1280	988
253	1281	984
254	1321	978
255	1331	989
256	1331	973
257	1332	951
258	1332	959
259	1092	938
260	1089	938
261	1089	931
262	1099	934
263	1108	917
264	1107	916
265	1106	906
266	1110	926
267	1126	940
268	1129	952
269	955	955
270	955	957
271	954	947
272	952	946
273	952	932
274	951	932
275	951	906
276	952	873
277	953	873
278	954	864
279	955	873
280	955	874
281	955	830
282	954	819
283	954	847
284	968	865
285	972	901
286	973	900
287	1002	899
288	1001	899
289	1003	899
290	1002	886
291	1002	881
292	1002	883
293	1002	898
294	1005	903
295	1007	933
296	1131	933
297	1139	849
298	1175	841
299	1175	842
300	1094	845
301	1088	859
302	1100	872
303	1117	862
304	1224	862
305	1116	841
306	1094	888
307	1098	898
308	1105	918
309	1180	934
310	1196	954
311	1211	988
312	1213	996
313	1213	1036
314	1212	1045
315	1211	1046
316	1212	1029
317	1213	1017
318	1213	978
319	1044	976
320	918	988
321	786	1008
322	788	1005
323	786	1046
324	785	1071
325	784	1102
326	793	1153
327	793	1182
328	793	1243
329	807	1287
330	965	1270
331	1039	1278
332	1040	1283
333	1013	1272
334	1010	1267
335	1009	1212
336	1021	1213
337	1011	1207
338	983	1217
339	971	1216
340	950	1214
341	953	1242
342	952	1248
343	958	1263
344	958	1266
345	958	1274
346	958	1277
347	936	1268
348	937	1279
349	937	1287
350	938	1299
351	938	1306
352	938	1304
353	938	1304
354	932	1302
355	932	1302
356	932	1284
357	907	1283
358	907	1267
359	907	1263
360	904	1235
361	904	1236
362	902	1237
363	901	1240
364	901	1239
365	901	1239
366	889	1239
367	888	1233
368	887	1215
369	887	1208
370	851	1198
371	851	1189
372	851	1187
373	851	1188
374	851	1176
375	851	1177
376	851	1175
377	849	1172
378	848	1162
379	848	1163
380	847	1141
381	846	1132
382	834	1130
383	828	1118
384	676	775
385	617	711
386	617	695
387	629	688
388	498	668
389	492	633
390	490	629
391	411	572
392	405	558
393	401	542
394	374	528
395	374	471
396	374	471
397	374	467
398	372	463
399	344	411
400	344	411
401	344	408
402	344	399
403	344	399
404	344	399
405	343	397
406	344	388
407	344	381
408	344	378
409	343	349
410	341	331
411	339	309
412	338	284
413	167	263
414	166	225
415	163	224
416	37	210
417	28	180
418	28	168
419	25	113
420	25	113
421	25	110
422	25	112
423	25	112
424	25	111
425	25	107
426	23	107
427	23	106
428	23	97
429	22	95
430	22	95
431	22	95
432	22	95
433	21	93
434	21	93
435	21	93
436	21	78
437	22	78
438	22	78
439	22	78
440	22	77
441	22	77
442	22	77
443	22	77
444	22	75
445	22	75
446	22	75
447	22	75
448	22	71
449	21	70
450	21	70
451	21	69
452	21	68
453	21	61
454	21	61
455	21	61
456	21	51
457	21	50
458	21	49
459	21	48
460	11	40
461	9	30
462	6	24
463	6	20
464	1	15

## Sheet: Supplementary Figure 2
ELISA for AAV capsids, 2 replicates
		AAV-FLuc	AAV-FLuc	AAV-λ465	AAV-λ465
blankS	blankA	1e9 GC	1e10 GC	1e9 GC	1e10 GC
blankS	blankA	1e9 GC	1e10 GC	1e9 GC	1e10 GC
blankS:	substrate only + quencher
blankA:	coating antibody + PBS + primary antibody + streptavidin HRP + substrate + quencher (no AAV control)
Results:
		AAV-FLuc	AAV-FLuc	AAV-λ465	AAV-λ465
0.044	0.043	0.271	0.777	0.329	1.117
0.047	0.044	0.341	0.658	0.298	1.201
	mean	0.306	0.7175	0.3135	1.159

## Sheet: Supplementary Figure 3
	ITR region		NGA FANCF site 1		NGA FANCF site 3
	b		764	608	643	541
	c		930	715	896	787
	a		1248	586	1238	683
	d		450	996	519	1278
	b’AAAb loop (flop)		23	369	93	173
	c’TTTc loop (flop)		277	259	235	270
	c’AAAc loop (flip)		259	277	270	235
	b’TTTb loop (flip)		369	23	173	93

[truncated: 1 more sheets: Supplementary Table 1]
